# Supplementary material for: Comparison of Biomolecular Condensate Localization and Protein Phase Separation Predictors
Source: Biomolecules. 2023 Mar 13;13(3):527. doi: 10.3390/biom13030527 (PMC10046894; doi:10.3390/biom13030527)
Supplement: Supplementary file 1 [file biomolecules-13-00527-s001.zip]

Archive with 3 entries (3 files):
- Supplementary_figures.pdf
- Table S1- All positive datasets used in this study.xlsx
- Table S2-Saturation mutagenesis predictions at position 48 of TDP. .xls
