# Supplementary material for: Comparison of Biomolecular Condensate Localization and Protein Phase Separation Predictors
Source: Biomolecules. 2023 Mar 13;13(3):527. doi: 10.3390/biom13030527 (PMC10046894; doi:10.3390/biom13030527)
Supplement: Supplementary file 1 [file biomolecules-13-00527-s001.zip › Table S1- All positive datasets used in this study.xlsx]

## Sheet: ReadMe
Positive Data Sets Used. Listed are single column vectors of Uniprot ID codes
All	A list of all PS proteins used, largely to generate negative controls
vitro	A list of in vitro validated PS proteins
sg	A list of stress granule proteins
pby	A list of p-body proteins
spk	A list of nuclear speckle proteins
nuc	A list of nucleolar proteins
overlap	Pairwise overlap between datasets
llps_regions	A list of PS proteins with PS driving region boundaries, as suggested by evidence from papers (PMID included) and LLPSDB entries
point_mutants	A list of point mutants affecting phase separation (ps+ is promoting, ps- is inhibiting), as suggested by evidence from papers (PMID included)
Data sets also referenced other published data including
driver proteins	https://www.mdpi.com/1422-0067/22/6/3017
single domain PDB	https://doi.org/10.3390/biom12081131

## Sheet: All proteins
Protein UNIPROT ID
A0A024RB53
A0A075B6S2
A0A087X0T9
A0A096LP55
A0A0A0MRZ7
A0A0A0MT08
A0A0B4J269
A0A0G2JMS6
A0A0U1RRE5
A0A2R8YDH4
A0A3B3ITZ1
A0AV96
A0AVK6
A0FGR8
A0FGR9
A0JLT2
A0MZ66
A0PJW6
A0PK00
A1A4G5
A1KXE4
A1KZ92
A1L020
A1L162
A1L190
A1L3X0
A1X283
A1Z1Q3
A2A288
A2A2Z9
A2A3K4
A2NJV5
A2RRP1
A2RTX5
A2VDJ0
A4D126
A4D1B5
A4D1E9
A4D1P6
A4D1W8
A4D256
A4IF30
A5PKW4
A5YKK6
A6H8Y1
A6NC42
A6NCS6
A6NDG6
A6NE02
A6NEL2
A6NFN3
A6NFT4
A6NGC4
A6NH52
A6NHJ4
A6NHQ2
A6NHR9
A6NIK2
A6NIT8
A6NIX2
A6NJB7
A6NKD9
A6NKF1
A6NKL6
A6NKT7
A6NL88
A6NLJ7
A6NML5
A6NN01
A6NNA5
A6NNL5
A6NNR3
A6ZKI3
A7KAX9
A7MCY6
A8CG34
A8CZ64
A8K855
A8K8G0
A8K8P3
A8MU93
A8MV24
A8MV65
A8MWD9
A8MWI8
A8MXP9
A8MXV4
A8MY67
A8MZ59
A9QM74
A9UHW6
B0YJC4
B2CW77
B2R603
B2RD01
B3KR49
B3KRS5
B3KX72
B4DDD6
B4DDE4
B4DDF7
B4DDM6
B4DDP6
B4DDU5
B4DEM2
B4DER1
B4DEV8
B4DFF1
B4DGB4
B4DH44
B4DHE5
B4DHN0
B4DHY1
B4DJ10
B4DLA9
B4DN45
B4DNT0
B4DP75
B4DQW2
B4DR52
B4DSU6
B4DUT7
B4DV12
B4DVV9
B4DW05
B4DW52
B4DX68
B4DY08
B4DY47
B4E335
B4E3A8
B5MCP9
B5MCX3
B5ME19
B7WNR0
B7Z1C9
B7Z2D6
B7Z2F4
B7Z3X6
B7Z4T9
B7Z4V2
B7Z4Z7
B7Z525
B7Z6M1
B7Z6Q6
B7Z7M6
B7Z972
B7Z9L0
B7ZBH1
B9A064
B9A067
C9IY94
C9IZQ6
C9IZU3
C9J0D1
C9J202
C9J2Q4
C9J442
C9J5V9
C9J7P1
C9J8B8
C9J8T6
C9J938
C9J9S3
C9JB25
C9JGC4
C9JKR2
C9JLW8
C9JN71
C9JP48
C9JRZ8
C9JT33
C9JW96
C9JYS3
C9JZ20
D6R956
D6R974
D6R991
D6R9P3
D6RAW4
D6RBZ0
D6RD18
D6RE83
D6REM6
D6RHD5
E5RGA2
E5RGR0
E5RHS5
E5RI98
E5RII3
E5RIP5
E5RIU6
E5RJ25
E5RJ48
E7EPK6
E7ESE2
E7ESH4
E7ETD8
E7ETK0
E7EU71
E9PAS5
E9PAV3
E9PBK7
E9PCW0
E9PD53
E9PEI0
E9PFU1
E9PH29
E9PH38
E9PHS0
E9PHT9
E9PI86
E9PIC4
E9PIM9
E9PIP1
E9PJ04
E9PJF0
E9PJT3
E9PJU8
E9PKK4
E9PKR8
E9PKW4
E9PLB3
E9PLC5
E9PLZ3
E9PMD7
E9PMJ3
E9PNS2
E9PNS6
E9PPB5
E9PPJ0
E9PPQ8
E9PQS1
E9PQW4
E9PR95
E9PSC3
F2Z2C0
F5GWA7
F5GWX5
F5GX11
F5GX23
F5GXK7
F5GY37
F5GY65
F5GYU3
F5GYZ3
F5GZ39
F5H041
F5H0C5
F5H169
F5H1S2
F5H265
F5H284
F5H2D2
F5H2T0
F5H2Z3
F5H362
F5H388
F5H3X6
F5H5A1
F5H5V4
F5H5W3
F5H6Q2
F5H747
F5H755
F5H7X1
F6U211
F8VR82
F8VRV5
F8VTJ5
F8VXC8
F8VXL2
F8VYE8
F8VZ45
F8VZ49
F8W0W8
F8W646
F8W6I7
F8W720
F8W7P3
F8W8G1
F8WAY1
F8WBR5
G2XKQ0
G3V1A9
G3V1R4
G3V251
G3V2Q1
G3V3K6
G3V479
G3V4C1
G3V4M8
G3V4W0
G3V555
G3V575
G3V576
G3V5X6
G8JLB6
G8JLG1
H0Y449
H0Y5J4
H0Y6U5
H0Y7A7
H0Y9V0
H0YA55
H0YBP5
H0YBR5
H0YC23
H0YCG1
H0YFX9
H0YGC7
H0YJ97
H0YKC5
H0YKI0
H0YKK0
H0YMM5
H0YMP1
H0YN14
H0YNJ9
H0YNW5
H3BMG3
H3BS89
I0J062
I3L0A0
K7EK33
O00124
O00139
O00148
O00151
O00154
O00154-2
O00154-3
O00154-4
O00154-5
O00154-6
O00159
O00160
O00165
O00168
O00170
O00186
O00203
O00214
O00217
O00221
O00231
O00233
O00233-2
O00238
O00257
O00264
O00291
O00299
O00303
O00305
O00311
O00327
O00330
O00399
O00401
O00408
O00410
O00411
O00422
O00425
O00429
O00442
O00443
O00444
O00445
O00459
O00469
O00471
O00483
O00487
O00488
O00499
O00505
O00519
O00522
O00533
O00534
O00541
O00560
O00566
O00567
O00571
O00584
O00585
O00622
O00623
O00628
O00629
O00712
O00743
O00746
O00750
O00757
O00764
O00767
O02916
O14490
O14495
O14497
O14511
O14513
O14514
O14523
O14526
O14531
O14547
O14548
O14558
O14562
O14576
O14578
O14594
O14595
O14602
O14607
O14617
O14638
O14639
O14641
O14646
O14668
O14669
O14686
O14717
O14732
O14734
O14735
O14744
O14746
O14757
O14773
O14775
O14776
O14777
O14787
O14795
O14802
O14807
O14818
O14827
O14832
O14841
O14874
O14893
O14897
O14907
O14908
O14910
O14920
O14924
O14925
O14936
O14950
O14964
O14965
O14974
O14976
O14977
O14979
O14980
O14983
O14994
O15013
O15020
O15027
O15034
O15042
O15047
O15055
O15056
O15063
O15066
O15067
O15075
O15078
O15079
O15083
O15084
O15091
O15111
O15116
O15126
O15131
O15142
O15143
O15144
O15145
O15146
O15155
O15160
O15169
O15173
O15182
O15195
O15205
O15212
O15213
O15217
O15226
O15228
O15234
O15240
O15247
O15264
O15273
O15287
O15294
O15297
O15342
O15347
O15350
O15357
O15360
O15371
O15372
O15381
O15392
O15394
O15397
O15399
O15400
O15427
O15439
O15441
O15446
O15479
O15480
O15484
O15488
O15511
O15514
O15520
O15523
O15524
O15527
O15530
O15535
O15540
O15541
O15547
O15550
O43143
O43148
O43156
O43159
O43166
O43172
O43175
O43196
O43237
O43242
O43251
O43252
O43283
O43290
O43293
O43295
O43298
O43301
O43303
O43309
O43313
O43318
O43324
O43328
O43347
O43379
O43390
O43395
O43396
O43423
O43426
O43427
O43432
O43447
O43463
O43474
O43482
O43488
O43491
O43497
O43504
O43520
O43526
O43541
O43561
O43561-2
O43566
O43581
O43583
O43592
O43602
O43610
O43615
O43617
O43623
O43633
O43657
O43660
O43663
O43670
O43674
O43678
O43679
O43681
O43683
O43684
O43684-2
O43687
O43707
O43709
O43719
O43734
O43739
O43747
O43765
O43768
O43776
O43781
O43791
O43795
O43805
O43809
O43813
O43815
O43818
O43819
O43823
O43837
O43852
O43865
O43903
O43924
O43929
O43933
O60216
O60218
O60220
O60224
O60225
O60229
O60229-2
O60231
O60232
O60237
O60239
O60248
O60256
O60260
O60264
O60268
O60269
O60282
O60285
O60287
O60293
O60299
O60306
O60308
O60313
O60315
O60318
O60331
O60333
O60336
O60341
O60343
O60437
O60447
O60479
O60488
O60493
O60500
O60504
O60506
O60508
O60518
O60563
O60573
O60610
O60641
O60645
O60658
O60678
O60684
O60688
O60716
O60729
O60739
O60749
O60760
O60762
O60763
O60765
O60812
O60814
O60826
O60828
O60832
O60841
O60861
O60869
O60870
O60879
O60884
O60885
O60907
O60911
O60925
O60927
O60930
O60934
O60936
O75044
O75051
O75061
O75071
O75077
O75083
O75096
O75113
O75116
O75122
O75127
O75131
O75145
O75146
O75150
O75151
O75152
O75154
O75155
O75164
O75165
O75175
O75177
O75179
O75190
O75191
O75251
O75306
O75319
O75323
O75330
O75334
O75335
O75340
O75342
O75347
O75348
O75352
O75363
O75366
O75367
O75369
O75380
O75381
O75382
O75385
O75386
O75390
O75396
O75398
O75400
O75410
O75420
O75431
O75439
O75449
O75459
O75477
O75489
O75494
O75496
O75521
O75525
O75528
O75530
O75531
O75533
O75534
O75554
O75563
O75569
O75582
O75586
O75592
O75593
O75604
O75607
O75608
O75608-2
O75616
O75626
O75643
O75663
O75665
O75676
O75683
O75688
O75691
O75694
O75746
O75747
O75764
O75781
O75791
O75817
O75818
O75821
O75822
O75828
O75830
O75838
O75880
O75891
O75899
O75907
O75911
O75914
O75918
O75925
O75928
O75934
O75935
O75937
O75940
O75943
O75947
O75953
O75955
O75962
O75964
O75992
O76003
O76021
O76024
O76038
O76039
O76041
O76050
O76054
O76064
O76070
O76071
O76075
O76094
O76095
O94760
O94762
O94766
O94768
O94772
O94788
O94804
O94805
O94806
O94811
O94818
O94819
O94822
O94826
O94832
O94842
O94856
O94874
O94875
O94900
O94901
O94903
O94905
O94906
O94910
O94915
O94916
O94921
O94925
O94927
O94929
O94964
O94967
O94973
O94979
O94986
O94988
O94992
O95049
O95059
O95072
O95076
O95104
O95125
O95139
O95140
O95147
O95155
O95163
O95169
O95170
O95182
O95197
O95202
O95219
O95231
O95232
O95238
O95239
O95248
O95249
O95271
O95292
O95294
O95295
O95299
O95319
O95336
O95347
O95347-2
O95359
O95373
O95382
O95391
O95394
O95400
O95402
O95402-2
O95416
O95425
O95429
O95433
O95453
O95455
O95466
O95478
O95486
O95573
O95602
O95613
O95628
O95631
O95639
O95670
O95672
O95684
O95685
O95707
O95714
O95721
O95741
O95747
O95751
O95755
O95757
O95758
O95777
O95782
O95786
O95793
O95803
O95816
O95817
O95819
O95831
O95833
O95835
O95837
O95848
O95861
O95863
O95864
O95870
O95881
O95886
O95900
O95922
O95926
O95931
O95954
O95968
O95970
O95983
O95985
O95990
O95997
O96000
O96005
O96008
O96011
O96013
O96015
O96017
O96019
O96020
O96028
P00001
P00338
P00352
P00387
P00403
P00441
P00450
P00451
P00491
P00505
P00519
P00533
P00558
P00568
P00746
P00749
P00915
P00918
P00973
P01023
P01024
P01033
P01037
P01100
P01106
P01111
P01116
P01133
P01579
P01588
P01857
P01871
P01876
P02278
P02304
P02403
P02404
P02433
P02452
P02489
P02511
P02538
P02545
P02570
P02571
P02647
P02649
P02656
P02675
P02679
P02686
P02730
P02745
P02747
P02768
P02768-2
P02787
P02792
P02794
P03372
P03950
P04049
P04054
P04075
P04080
P04083
P04150
P04156
P04181
P04198
P04264
P04350
P04406
P04626
P04629
P04632
P04637
P04643
P04645
P04720
P04765
P04792
P04818
P04843
P04844
P04899
P04908
P05023
P05026
P05062
P05067
P05089
P05090
P05091
P05109
P05114
P05129
P05141
P05164
P05165
P05198
P05204
P05217
P05305
P05386
P05387
P05388
P05412
P05413
P05455
P05556
P05771
P05783
P05787
P06213
P06239
P06241
P06351
P06366
P06396
P06400
P06401
P06493
P06493-2
P06576
P06702
P06729
P06730
P06732
P06733
P06737
P06744
P06748
P06748-2
P06753
P06899
P07108
P07195
P07196
P07197
P07199
P07205
P07237
P07305
P07320
P07332
P07333
P07355
P07384
P07437
P07550
P07737
P07738
P07814
P07858
P07900
P07900-2
P07910
P07910-2
P07910-3
P07910-4
P07919
P07947
P07949
P07951
P07954
P08047
P08048
P08107
P08129
P08133
P08195
P08237
P08238
P08240
P08247
P08263
P08526
P08559
P08567
P08574
P08578
P08579
P08590
P08621
P08631
P08651
P08670
P08708
P08729
P08754
P08758
P08865
P08908
P08922
P08F94
P09001
P09012
P09038
P09058
P09067
P09104
P09110
P09132
P09210
P09211
P09234
P09326
P09327
P09417
P09429
P09467
P09471
P09493
P09496
P09497
P09525
P09543
P09601
P09619
P09622
P09651
P09651-1
P09651-2
P09651-3
P09661
P09669
P09758
P09874
P09896
P09923
P09936
P09972
P0C0S5
P0C0S8
P0C221
P0C2W1
P0C7T5
P0C7W0
P0C7X2
P0CB38
P0CB47
P0CG23
P0CG47
P0CG48
P0CJ78
P0CW24
P0DI83
P0DMM9
P0DMU7
P0DMU8
P0DMU9
P0DMV0
P0DMV1
P0DMV2
P0DMV8
P0DMV9
P0DOY2
P0DP23
P0DP24
P0DP25
P0DP58
P0DPB6
P0DPH8
P0DPI2
P0DPK4
P10070
P10071
P10074
P10155
P10242
P10275
P10276
P10321
P10398
P10412
P10415
P10515
P10586
P10599
P10606
P10620
P10636
P10636-8
P10644
P10660
P10721
P10809
P10827
P10909
P10915
P11021
P11137
P11142
P11166
P11171
P11177
P11182
P11216
P11217
P11233
P11234
P11274
P11277
P11308
P11309
P11362
P11387
P11388
P11413
P11441
P11474
P11487
P11498
P11518
P11532
P11586
P11678
P11801
P11802
P11908
P11940
P12004
P12034
P12035
P12036
P12235
P12236
P12259
P12270
P12273
P12277
P12532
P12750
P12751
P12814
P12883
P12931
P12947
P12955
P12956
P13010
P13056
P13073
P13385
P13473
P13489
P13498
P13569
P13591
P13611
P13637
P13639
P13641
P13645
P13647
P13686
P13693
P13796
P13797
P13804
P13861
P13862
P13866
P13929
P13984
P13987
P13994
P13995
P14060
P14118
P14136
P14174
P14207
P14324
P14373
P14415
P14550
P14555
P14616
P14618
P14621
P14635
P14649
P14678
P14798
P14854
P14859
P14866
P14867
P14868
P14923
P14927
P15018
P15056
P15104
P15121
P15170
P15259
P15311
P15407
P15408
P15502
P15531
P15863
P15880
P15924
P15927
P15976
P16066
P16104
P16144
P16152
P16157
P16234
P16284
P16298
P16333
P16383
P16401
P16402
P16403
P16452
P16475
P16499
P16615
P16632
P16753-2
P16989
P17008
P17010
P17020
P17028
P17029
P17066
P17080
P17096
P17152
P17252
P17480
P17516
P17568
P17600
P17612
P17661
P17676
P17677
P17812
P17844
P17858
P17931
P17948
P17980
P17987
P18031
P18074
P18075
P18077
P18124
P18206
P18433
P18583
P18615
P18621
P18669
P18754
P18847
P18848
P18858
P18887
P19022
P19086
P19105
P19138
P19174
P19237
P19338
P19367
P19387
P19388
P19404
P19474
P19484
P19525
P19544
P19622
P19784
P19878
P20020
P20042
P20073
P20226
P20248
P20290
P20336
P20339
P20340
P20472
P20591
P20592
P20618
P20648
P20670
P20671
P20674
P20700
P20774
P20823
P20908
P20916
P20930
P20962
P21108
P21127
P21266
P21281
P21283
P21291
P21333
P21359
P21397
P21399
P21462
P21579
P21589
P21675
P21781
P21796
P21802
P21860
P21912
P21926
P21953
P21964
P21980
P22061
P22061-2
P22087
P22102
P22105
P22234
P22314
P22392
P22413
P22455
P22466
P22607
P22612
P22626
P22626-2
P22692
P22694
P22695
P22736
P22748
P23131
P23152
P23193
P23197
P23246
P23246-2
P23258
P23284
P23297
P23368
P23381
P23396
P23411
P23443
P23468
P23469
P23471
P23497
P23511
P23515
P23526
P23528
P23588
P23634
P23677
P23771
P23786
P23821
P23919
P23921
P24534
P24539
P24666
P24821
P24844
P24928
P24941
P25054
P25063
P25098
P25111
P25112
P25120
P25205
P25232
P25311
P25388
P25398
P25490
P25685
P25686
P25705
P25786
P25786-2
P25788
P25789
P26038
P26196
P26232
P26358
P26368
P26373
P26374
P26378
P26439
P26447
P26583
P26599
P26639
P26640
P26641
P26651
P26885
P27105
P27144
P27169
P27338
P27348
P27361
P27361-2
P27361-3
P27448
P27635
P27694
P27695
P27708
P27797
P27815
P27816
P27986
P28066
P28070
P28072
P28074
P28161
P28288
P28289
P28331
P28340
P28347
P28356
P28370
P28482
P28562
P28676
P28838
P29034
P29043
P29083
P29084
P29122
P29144
P29218
P29316
P29323
P29350
P29353-2
P29372
P29375
P29376
P29401
P29508
P29558
P29590
P29590-12
P29692
P29728
P29762
P29803
P29966
P29992
P30038
P30040
P30041
P30043
P30044
P30048
P30049
P30050
P30085
P30086
P30101
P30153
P30154
P30154-2
P30260
P30291
P30305
P30307
P30405
P30519
P30536
P30613
P30622
P30626
P30740
P30837
P30876
P31040
P31146
P31150
P31152
P31153
P31269
P31271
P31323
P31327
P31483
P31645
P31689
P31930
P31939
P31942
P31942-2
P31942-3
P31942-4
P31942-5
P31942-6
P31943
P31946
P31947
P31948
P31949
P32004
P32019
P32119
P32121
P32189
P32322
P32391
P32455
P32456
P32745
P32780
P32969
P33076
P33176
P33240
P33316
P33316-2
P33527
P33778
P33897
P33981
P33991
P33992
P33993
P34741
P34896
P34897
P34931
P34932
P34947
P34991
P35030
P35030-2
P35030-3
P35030-4
P35052
P35080
P35125
P35221
P35222
P35226
P35232
P35237
P35240
P35241
P35244
P35249
P35250
P35251
P35268
P35269
P35453
P35462
P35520
P35520-2
P35544
P35555
P35573
P35579
P35580
P35606
P35609
P35611
P35612
P35613
P35637
P35638
P35658
P35659
P35749
P35908
P35968
P35998
P36269
P36383
P36404
P36405
P36507
P36542
P36543
P36551
P36578
P36639
P36776
P36873
P36873-2
P36888
P36897
P36915
P36957
P36969
P37108
P37140
P37198
P37287
P37802
P37837
P37840
P38159
P38159-2
P38398
P38432
P38435
P38606
P38646
P38663
P38919
P38936
P39019
P39023
P39026
P39027
P39028
P39030
P39656
P39748
P40121
P40123
P40222
P40227
P40261
P40306
P40337
P40429
P40616
P40692
P40763
P40925
P40926
P40937
P40938
P40939
P40967
P41002
P41091
P41134
P41208
P41212
P41214
P41218
P41219
P41220
P41223
P41225
P41227
P41235
P41236
P41250
P41252
P41567
P41594
P41743
P42025
P42166
P42167
P42224
P42229
P42261
P42262
P42263
P42285
P42330
P42336
P42338
P42345
P42356
P42566
P42574
P42655
P42658
P42677
P42681
P42684
P42694
P42695
P42696
P42704
P42765
P42766
P42768
P42771
P42858
P43003
P43004
P43034
P43119
P43155
P43243
P43246
P43250
P43268
P43304
P43307
P43330
P43331
P43354
P43355
P43358
P43378
P43403
P43405
P43487
P43628
P43897
P45379
P45880
P45973
P45974
P45974-2
P45983
P45984
P45985
P45985-2
P46013
P46055
P46060
P46063
P46087
P46100
P46109
P46459
P46531
P46734
P46776
P46777
P46778
P46779
P46781
P46782
P46783
P46821
P46926
P46937
P46940
P46977
P47710
P47736
P47755
P47756
P47804
P47813
P47893
P47895
P47897
P47914
P47929
P47974
P47985
P47989
P48047
P48058
P48059
P48145
P48169
P48426
P48431
P48436
P48444
P48506
P48539
P48552
P48634
[truncated: 4,163 more rows]

## Sheet: Proteins that PS  in vitro
Protein UNIPROT ID
A0A024RB53
D6RBZ0
G8JLB6
K7EK33
O00571
O14497
O14979
O14980
O43561-2
O43791
O60500
O60563
O60885
O75683
O75791
O75928
O95104
P00519
P01106
P03372
P04049
P04156
P04637
P05067
P06241
P06748
P07320
P08908
P09651
P09651-1
P09651-2
P0C0S8
P0CG48
P10275
P10636
P10636-8
P15502
P16333
P16401
P16753-2
P17600
P17844
P17931
P19338
P19622
P22626
P24928
P26599
P29350
P31483
P31942
P31943
P33240
P35555
P35637
P37840
P38159
P40337
P40967
P45973
P46777
P48431
P50995
P51991
P52292
P52597
P52948
P55795
P55854
P62750
P62993
P62995
P78344
P78352-3
P83916
P98179
Q01085
Q01844
Q01860
Q06787
Q07889
Q07955
Q08211
Q13094
Q13148
Q13151
Q13185
Q13263
Q13501
Q13546
Q13627
Q13823
Q14008
Q14011
Q14103
Q14444
Q14739
Q14781
Q14974
Q15648
Q16630
Q17RY0
Q32P51
Q5FBB7
Q7Z739
Q8N884
Q8NC51
Q8WXF1
Q92777
Q92793
Q92804
Q92804-2
Q92973
Q96C19
Q96EP5
Q96LT7
Q99729
Q99873
Q9BYJ9
Q9GZQ8
Q9H0L4
Q9H211
Q9H9S0
Q9NP98
Q9NQI0
Q9NQS7
Q9NSC5
Q9UER7
Q9UHD9
Q9UHV7
Q9UN81
Q9Y572

## Sheet: Stress granule list
Protein UNIPROT ID
A0A096LP55
A0AV96
A0PJW6
A1KXE4
A1KZ92
A1L020
A5YKK6
A6H8Y1
A6NC42
A6NDG6
A6NFN3
A6NKD9
A6NKT7
A6ZKI3
A8MU93
A8MWD9
A9QM74
B5ME19
C9JLW8
O00148
O00151
O00303
O00425
O00442
O00443
O00505
O00571
O00585
O00622
O00629
O00750
O00767
O14511
O14578
O14595
O14638
O14646
O14668
O14717
O14732
O14735
O14744
O14746
O14787
O14795
O14832
O14908
O14974
O14979
O14980
O14983
O15027
O15063
O15067
O15084
O15116
O15126
O15131
O15143
O15155
O15226
O15234
O15273
O15294
O15347
O15357
O15371
O15372
O15397
O15427
O15511
O15520
O15523
O15527
O43156
O43166
O43196
O43251
O43303
O43347
O43379
O43390
O43427
O43432
O43497
O43541
O43592
O43633
O43660
O43674
O43683
O43747
O43765
O43776
O43781
O43813
O43819
O43852
O60216
O60232
O60237
O60306
O60333
O60343
O60437
O60504
O60506
O60573
O60610
O60678
O60684
O60716
O60739
O60760
O60762
O60828
O60832
O60841
O60930
O75044
O75152
O75175
O75179
O75251
O75340
O75347
O75348
O75352
O75369
O75382
O75385
O75420
O75525
O75531
O75533
O75534
O75569
O75586
O75593
O75663
O75676
O75821
O75822
O75880
O75937
O76003
O76038
O76071
O76094
O94906
O94927
O94967
O95155
O95163
O95239
O95249
O95271
O95319
O95359
O95373
O95402
O95416
O95425
O95429
O95433
O95453
O95628
O95631
O95721
O95758
O95786
O95793
O95803
O95816
O95817
O95819
O95831
O95835
O95864
O95968
O95985
O96011
O96013
P00441
P00973
P01116
P01579
P02452
P02489
P02538
P02545
P02649
P02745
P03950
P04075
P04080
P04083
P04150
P04632
P04792
P04818
P05062
P05114
P05165
P05198
P05386
P05556
P06213
P06241
P06493
P06702
P06730
P06732
P06737
P06748
P06753
P06899
P07199
P07237
P07305
P07550
P07737
P07900
P07910
P07919
P07947
P07951
P08133
P08238
P08621
P08865
P09496
P09525
P09601
P09651
P09874
P0C2W1
P0CB38
P0DMM9
P0DMV8
P0DP23
P0DP24
P0DP25
P0DPH8
P0DPI2
P10155
P10321
P10599
P10620
P10636
P10809
P10827
P11021
P11142
P11234
P11441
P11487
P11532
P11586
P11940
P12004
P12035
P12883
P12955
P13473
P13489
P13639
P13693
P14866
P15018
P15170
P15259
P15863
P15880
P15924
P16104
P16144
P16989
P17096
P17152
P17252
P17844
P17987
P18615
P18754
P19338
P19387
P19474
P19525
P20042
P20073
P20226
P20618
P20774
P20823
P20908
P21359
P21399
P21980
P22061
P22087
P22102
P22105
P22314
P22612
P22626
P22626-2
P23193
P23246
P23396
P23443
P23528
P23588
P23919
P24941
P25063
P25685
P25705
P26196
P26232
P26368
P26374
P26378
P26599
P26641
P26651
P26885
P27169
P27348
P27635
P27694
P27695
P27797
P27816
P28340
P28676
P29083
P29372
P29558
P29728
P30040
P30041
P30101
P30153
P30154
P30536
P30626
P30876
P31483
P31645
P31689
P31942
P31943
P31946
P31947
P31948
P32322
P32456
P32745
P33527
P33897
P33991
P33992
P33993
P34741
P34932
P35080
P35125
P35222
P35249
P35544
P35606
P35611
P35637
P35658
P35998
P36639
P36897
P37108
P37802
P38159
P38432
P38435
P38646
P38919
P39019
P39023
P40227
P40261
P40616
P40763
P40938
P41091
P41214
P41225
P41227
P41567
P42025
P42224
P42345
P42356
P42681
P42694
P42765
P42858
P43119
P43243
P43250
P43304
P43307
P43355
P43358
P43403
P43405
P43487
P45974
P45983
P46013
P46060
P46063
P46109
P46734
P46777
P46781
P46783
P46821
P46977
P47755
P47893
P47974
P48059
P48145
P48634
P49069
P49116
P49411
P49458
P49593
P49750
P49756
P49765
P49770
P49790
P49961
P50238
P50479
P50552
P50579
P50748
P50851
P50995
P51114
P51116
P51452
P51570
P51648
P51665
P51679
P51784
P51798
P51812
P51991
P52272
P52292
P52294
P52298
P52594
P52597
P52630
P52701
P52735
P52789
P52948
P53634
P53680
P53992
P54105
P54577
P54619
P54646
P54652
P54727
P54886
P55008
P55010
P55060
P55072
P55081
P55265
P55344
P55795
P55884
P56192
P56556
P57088
P57723
P57740
P58107
P58397
P58546
P59534
P60228
P60510
P60520
P60842
P60981
P61019
P61026
P61073
P61081
P61221
P61278
P61513
P61586
P61758
P61927
P61966
P61978
P62269
P62280
P62306
P62310
P62333
P62495
P62633
P62714
P62736
P62753
P62820
P62826
P62847
P62861
P62879
P62910
P62913
P62987
P62993
P62995
P63220
P63241
P63244
P63279
P67809
P68032
P68366
P68400
P78312
P78344
P78509
P78527
P81605
P82650
P82930
P83881
P83916
P84103
P98175
P98179
P98194
Q00005
Q00577
Q00613
Q00796
Q00839
Q01081
Q01085
Q01130
Q01469
Q01518
Q01543
Q01804
Q01831
Q01844
Q01851
Q02224
Q02241
Q02952
Q03001
Q03169
Q03405
Q04323
Q04637
Q04760
Q04917
Q05048
Q05084
Q05397
Q05682
Q05823
Q05996
Q06210
Q06787
Q06830
Q07020
Q07157
Q07666
Q07866
Q07955
Q08170
Q08211
Q08379
Q08AD1
Q08J23
Q09028
Q09472
Q0PNE2
Q0ZGT2
Q10471
Q10586
Q12797
Q12802
Q12849
Q12874
Q12905
Q12906
Q12907
Q12926
Q12933
Q12972
Q12986
Q13011
Q13018
Q13111
Q13112
Q13123
Q13126
Q13136
Q13148
Q13151
Q13155
Q13162
Q13185
Q13190
Q13200
Q13242
Q13243
Q13263
Q13283
Q13310
Q13347
Q13425
Q13427
Q13442
Q13454
Q13464
Q13501
Q13509
Q13541
Q13595
Q13610
Q13619
Q13642
Q13748
Q13835
Q13838
Q13882
Q13951
Q14008
Q14011
Q14103
Q14145
Q14151
Q14152
Q14157
Q14166
Q14181
Q14192
Q14195
Q14201
Q14204
Q14232
Q14240
Q14244
Q14247
Q14258
Q14296
Q14332
Q14444
Q14451
Q14493
Q14558
Q14576
Q14671
Q14677
Q14694
Q14739
Q14847
Q14934
Q14966
Q14974
Q14978
Q15003
Q15004
Q15005
Q15021
Q15027
Q15031
Q15032
Q15038
Q15041
Q15056
Q15102
Q15124
Q15165
Q15185
Q15233
Q15257
Q15274
Q15286
Q15365
Q15366
Q15370
Q15382
Q15392
Q15393
Q15398
Q15404
Q15417
Q15424
Q15434
Q15436
Q15527
Q15555
Q15620
Q15628
Q15629
Q15631
Q15633
Q15637
Q15646
Q15650
Q15654
Q15691
Q15717
Q15723
Q15738
Q15785
Q15800
Q15843
Q15942
Q16514
Q16527
Q16543
Q16555
Q16563
Q16629
Q16630
Q16637
Q16658
Q16740
Q17RY0
Q1KMD3
Q2Q1W2
Q2TAY7
Q32MZ4
Q32P28
Q3MHD2
Q3MIX3
Q3YBR2
Q3ZCM7
Q460N3
Q460N5
Q49MI3
Q4AC94
Q504Q3
Q52LJ0
Q53EP0
Q53GS7
Q562R1
Q58A45
Q5BJF2
Q5BJH7
Q5EB52
Q5F1R6
Q5HYI8
Q5HYK3
Q5JQF8
Q5JSZ5
Q5JTW2
Q5JVS0
Q5K651
Q5PRF9
Q5SZQ8
Q5T481
Q5T5Y3
Q5T6F2
Q5T6V5
Q5T7N2
Q5T8D3
Q5T8P6
Q5TAX3
Q5TBA9
Q5TC82
Q5TF21
Q5TZA2
Q5U5Q3
Q5VT66
Q5VTB9
Q5VV67
Q5VW38
Q5VZF2
Q5W0B1
Q63HM1
Q63ZY3
Q659C4
Q68CZ2
Q69YQ0
Q6GMV2
Q6IA86
Q6IAN0
Q6IS14
Q6ISU1
Q6MZQ0
Q6NXE6
Q6NYC1
Q6NYC8
Q6NZ67
Q6NZI2
Q6P158
Q6P1J9
Q6P1Q9
Q6P2E9
Q6P2H3
Q6P996
Q6PFW1
Q6PJG6
Q6PJT7
Q6PKG0
Q6PL18
Q6UW02
Q6UXN9
Q6WCQ1
Q6XZF7
Q6Y7W6
Q6ZN04
Q6ZN17
Q6ZNX1
Q6ZUT6
Q702N8
Q70J99
Q71RC2
Q71UI9
Q76NI1
Q7KZ85
Q7KZF4
Q7L099
Q7L2E3
Q7L2H7
Q7L523
Q7L576
Q7L5D6
Q7RTV0
Q7Z2W4
Q7Z3J2
Q7Z3U7
Q7Z3Z4
Q7Z417
Q7Z434
Q7Z4I7
Q7Z5Q1
Q7Z6Z7
Q7Z739
Q86SG5
Q86SQ0
Q86TB9
Q86TG7
Q86UE8
Q86UK7
Q86UN2
Q86US8
Q86UV5
Q86UW6
Q86V48
Q86V81
Q86W56
Q86W92
Q86X55
Q86XN8
Q86XZ4
Q86Y13
Q86Y56
Q86YF9
Q8IU60
Q8IUH3
Q8IV32
Q8IVF2
Q8IVF4
Q8IVM0
Q8IVU1
Q8IVV2
Q8IWC1
Q8IWJ2
Q8IWR0
Q8IWV8
Q8IWX8
Q8IWZ3
Q8IX01
Q8IX12
Q8IXB1
Q8IXT5
Q8IY81
Q8IYB7
Q8IYD1
Q8IYT8
Q8IZD4
Q8IZH2
Q8IZU3
Q8N0X7
Q8N122
Q8N138
Q8N187
Q8N1B4
Q8N1F7
Q8N1F8
Q8N357
Q8N394
Q8N3C0
Q8N3D4
Q8N3R9
Q8N543
Q8N5M9
Q8N5X7
Q8N684
Q8N6M0
Q8N6R0
Q8N6T7
Q8N6W0
Q8N884
Q8N8Q3
Q8N9N2
Q8NB90
Q8NBJ7
Q8NBM4
Q8NBQ5
Q8NC51
Q8NCA5
Q8ND24
Q8ND56
Q8NDC0
Q8NDH6
Q8NDV7
Q8NE35
Q8NE71
Q8NF91
Q8NFH4
Q8NFN8
Q8NHU6
Q8NI27
Q8NI28
Q8NI77
Q8TB72
Q8TC07
Q8TC59
Q8TCF1
Q8TCG1
Q8TCJ2
Q8TCS8
Q8TDB6
Q8TDQ0
Q8TED1
Q8TEP8
Q8TEU7
Q8TF46
Q8WU79
Q8WUA4
Q8WUF5
Q8WUJ0
Q8WUK0
Q8WUM4
Q8WUW1
Q8WUY3
Q8WW22
Q8WWM7
Q8WX93
Q8WXF1
Q8WXX5
Q8WYQ9
Q8WZ42
Q92499
Q92522
Q92530
Q92538
Q92540
Q92545
Q92567
Q92574
Q92575
Q92583
Q92600
Q92609
Q92615
Q92620
Q92621
Q92626
Q92628
Q92630
Q92729
Q92804
Q92879
Q92888
Q92900
Q92901
Q92904
Q92945
Q92973
Q92994
Q92997
Q93052
Q93062
Q93096
Q969N2
Q969T9
Q969U7
Q969X5
Q96A57
Q96A72
Q96AE4
Q96AE7
Q96BH1
Q96BN8
Q96BW9
Q96C10
Q96C36
Q96CB9
Q96CS2
Q96CT7
Q96CX2
Q96DH6
Q96DI7
Q96DU9
Q96DZ5
Q96EE3
Q96EP5
Q96EY5
Q96F07
Q96F86
Q96FJ2
Q96FX7
Q96G23
Q96GC5
Q96GD0
Q96H79
Q96HA1
Q96HC4
Q96HJ9
Q96HS1
Q96I24
Q96I25
Q96IZ0
Q96J87
Q96JY0
Q96KA5
Q96KB5
Q96L12
Q96L58
Q96LD4
Q96LI5
Q96LT7
Q96N67
Q96P66
Q96P70
Q96PK6
Q96PU8
Q96PV7
Q96Q15
Q96QC0
Q96QR8
Q96QU8
Q96QZ7
Q96RY5
Q96S44
Q96S52
Q96S94
Q96SF2
Q96SU4
Q96T21
Q96T37
Q96T51
Q96T76
Q99417
Q99436
Q99439
Q99459
Q99497
Q99523
Q99527
Q99567
Q99570
Q99598
Q99613
Q99615
Q99623
Q99633
Q99653
Q99698
Q99700
Q99720
Q99729
Q99735
Q99836
Q99871
Q99873
Q99959
Q99996
Q9BPX3
Q9BPY8
Q9BPZ7
Q9BQ04
Q9BQ39
Q9BQ61
Q9BQ70
Q9BQB6
Q9BQE3
Q9BQE5
Q9BQI3
Q9BR76
Q9BRA2
Q9BRX2
Q9BRZ2
Q9BS26
Q9BSD7
Q9BSF4
Q9BSJ8
Q9BT17
Q9BTD8
Q9BTT0
Q9BTV4
Q9BU23
Q9BUJ2
Q9BUL8
Q9BUT9
Q9BV47
Q9BV86
Q9BVC6
Q9BVQ7
Q9BW66
Q9BWF3
Q9BWU1
Q9BX40
Q9BX66
Q9BXP5
Q9BY12
Q9BY44
Q9BYJ9
Q9BYK8
Q9BYX4
Q9BZA7
Q9BZB8
Q9BZG1
Q9BZH6
Q9BZI7
Q9BZL1
Q9C040
Q9C0B9
Q9C0C2
Q9C0K3
Q9GZM8
Q9GZN8
Q9GZU5
Q9GZU7
Q9GZV4
Q9GZV9
Q9H000
Q9H019
Q9H0A6
Q9H0D6
Q9H0H5
Q9H0J9
Q9H0L4
Q9H0M0
Q9H0S4
Q9H0U3
Q9H0Z9
Q9H171
Q9H1B4
Q9H1I8
Q9H1J1
Q9H2D6
Q9H2U1
Q9H2V7
Q9H2W6
Q9H361
Q9H3G5
Q9H3H3
Q9H3K6
Q9H3S7
Q9H3U1
Q9H461
Q9H492
Q9H4A3
Q9H4G0
Q9H5Q4
Q9H694
Q9H6R0
Q9H6S0
Q9H6Z4
Q9H773
Q9H7E2
Q9H7E9
Q9H7Z7
Q9H840
Q9H8Y5
Q9H910
Q9H9A5
Q9H9G7
Q9H9J2
Q9H9Q4
Q9H9Z2
Q9HAN9
Q9HAU5
Q9HBD1
Q9HBH0
Q9HC16
Q9HCC0
Q9HCE1
Q9HCF6
Q9HCG8
Q9HCJ0
Q9HCK5
Q9HCM7
Q9HCX4
Q9HD67
Q9NNW5
Q9NP73
Q9NPA0
Q9NPF4
Q9NPH2
Q9NPI1
Q9NPI6
Q9NPJ6
Q9NPL8
Q9NQ48
Q9NQG5
Q9NQP4
Q9NQT8
Q9NQY0
Q9NR22
Q9NR30
Q9NR56
Q9NR80
Q9NRA8
Q9NRC1
Q9NRI5
Q9NRR4
Q9NRW3
Q9NRZ9
Q9NT62
Q9NTI5
Q9NTJ3
Q9NTX5
Q9NTZ6
Q9NUD5
Q9NUI1
Q9NUL3
Q9NUQ6
Q9NUU6
Q9NUU7
Q9NVI7
Q9NW81
Q9NWB1
Q9NX05
Q9NX63
Q9NXS2
Q9NYF8
Q9NYI0
Q9NYL9
Q9NZ01
Q9NZ43
Q9NZB2
Q9NZI8
Q9NZJ5
Q9NZL4
Q9NZN8
Q9NZT1
Q9P000
Q9P0I2
Q9P0V3
Q9P1F3
Q9P258
Q9P286
Q9P287
Q9P2B4
Q9P2D0
Q9P2J5
Q9P2K5
Q9UBD5
Q9UBE0
Q9UBI6
Q9UBL9
Q9UBM7
Q9UBN7
Q9UBP9
Q9UBQ5
Q9UBS0
Q9UBU9
Q9UBV8
Q9UBX3
Q9UDY2
Q9UFF9
Q9UFW8
Q9UG63
Q9UGI8
Q9UGR2
Q9UH62
Q9UH99
Q9UHB9
Q9UHD1
Q9UHD2
Q9UHD9
Q9UI15
Q9UI42
Q9UIV1
Q9UIW2
Q9UJX2
Q9UJY1
Q9UKF6
Q9UKK9
Q9UKM9
Q9UKN8
Q9UKV8
Q9UKX2
Q9UKX7
Q9UKY7
Q9UKZ1
Q9UL18
Q9ULM3
Q9ULM6
Q9ULV4
Q9ULX6
Q9UM00
Q9UM07
Q9UM54
Q9UN81
Q9UN86
Q9UNF1
Q9UNI6
Q9UNP9
Q9UNW9
Q9UNZ2
Q9UP83
Q9UPN3
Q9UPN7
Q9UPQ9
Q9UPU5
Q9UPU9
Q9UPY5
Q9UQ35
Q9Y223
Q9Y224
Q9Y262
Q9Y263
Q9Y266
Q9Y295
Q9Y2B0
Q9Y2F5
Q9Y2H6
Q9Y2K5
Q9Y2Q9
Q9Y2T4
Q9Y2U8
Q9Y2V2
Q9Y2W1
Q9Y2X3
Q9Y2X7
Q9Y2Z0
Q9Y314
Q9Y315
Q9Y399
Q9Y3B9
Q9Y3D0
Q9Y3E5
Q9Y3F4
Q9Y3I0
Q9Y3Y2
Q9Y3Z3
Q9Y446
Q9Y448
Q9Y4F3
Q9Y4R8
Q9Y508
Q9Y520
Q9Y570
Q9Y5A9
Q9Y5B8
Q9Y5J1
Q9Y5K3
Q9Y5L0
Q9Y5V3
Q9Y5Y2
Q9Y5Y5
Q9Y676
Q9Y696
Q9Y6A5
Q9Y6I4
Q9Y6J8
Q9Y6K5
Q9Y6M0
Q9Y6M1
Q9Y6Q9

## Sheet: P body list
Protein UNIPROT ID
A0A0U1RRE5
A0AV96
A1L020
A2A288
A2A3K4
A4D256
A5YKK6
A6H8Y1
A6NIX2
B9A064
C9JLW8
O00159
O00165
O00311
O00425
O00541
O00567
O00571
O00584
O00750
O14717
O14744
O14787
O15063
O15067
O15116
O15226
O15234
O15297
O15342
O15530
O43143
O43283
O43347
O43390
O43423
O43482
O43520
O43734
O43924
O60237
O60264
O60333
O60506
O60573
O60812
O75151
O75175
O75179
O75340
O75367
O75533
O75534
O75563
O75582
O75593
O75688
O75747
O75830
O75914
O94762
O94768
O94832
O94921
O95147
O95628
O95747
O95755
O95758
O95793
O95861
O95985
P01106
P01876
P02538
P02647
P02768
P02787
P04406
P04792
P05062
P05089
P05109
P05141
P06702
P06730
P06748
P07910
P08238
P08865
P09012
P0C7T5
P0DOY2
P11388
P11940
P12035
P12236
P12273
P12532
P12956
P13010
P13385
P14207
P15927
P16499
P16989
P20226
P20700
P22087
P22626
P23396
P23469
P23677
P25311
P26196
P26651
P27635
P27986
P29083
P29122
P29508
P29558
P31483
P31645
P32455
P32745
P33993
P35462
P35544
P35573
P35580
P35637
P36897
P38159
P38919
P39748
P41743
P42694
P42858
P43243
P43628
P45983
P46777
P46926
P47710
P47804
P47893
P47929
P47974
P48634
P49336
P49585
P49756
P49792
P51114
P51116
P51575
P51798
P51805
P51813
P52272
P52597
P52789
P53041
P53370
P53634
P54652
P54821
P55884
P57078
P60033
P60900
P61254
P61626
P61927
P62249
P62312
P62495
P62701
P62910
P62913
P62979
P62987
P62995
P63220
P67809
P78312
P78344
P84103
Q00839
Q01082
Q01085
Q01469
Q01543
Q01804
Q02241
Q02413
Q02880
Q03252
Q05516
Q06787
Q07352
Q08211
Q08345
Q08493
Q08554
Q09013
Q09161
Q12796
Q12849
Q12905
Q12906
Q12926
Q12986
Q13112
Q13148
Q13206
Q13283
Q13310
Q13370
Q13501
Q13507
Q13627
Q13705
Q13813
Q14055
Q14151
Q14157
Q14201
Q14444
Q14671
Q14683
Q14694
Q14957
Q14980
Q15029
Q15032
Q15233
Q15361
Q15365
Q15366
Q15434
Q15672
Q15717
Q15759
Q16566
Q16630
Q16637
Q16775
Q16828
Q17RY0
Q3MHD2
Q504Q3
Q53EP0
Q53GS7
Q562R1
Q58A45
Q5JSZ5
Q5T6F2
Q5T7N2
Q5TAX3
Q5TC82
Q5VZF2
Q5W0B1
Q659C4
Q6E0U4
Q6MZQ0
Q6P158
Q6P2E9
Q6P2H3
Q6UWP8
Q6Y7W6
Q6ZN04
Q6ZN17
Q6ZNF0
Q6ZUJ8
Q71F23
Q71RC2
Q71U36
Q7KZ85
Q7KZF4
Q7L2E3
Q7RTN6
Q7Z2W4
Q7Z2Y5
Q7Z3K6
Q7Z417
Q7Z739
Q7Z7J9
Q86TB9
Q86TG7
Q86UK7
Q86US8
Q86UW6
Q86V48
Q86XN8
Q86Y13
Q8IU60
Q8IUX4
Q8IWB6
Q8IWZ3
Q8IZD4
Q8IZH2
Q8IZJ4
Q8N3C0
Q8N3R9
Q8N4P3
Q8N9N2
Q8ND56
Q8NDT2
Q8NDV7
Q8NE35
Q8NEJ0
Q8NF91
Q8NFU5
Q8NHL6
Q8NHU6
Q8TB72
Q8TCB0
Q8TD31
Q8TDN6
Q8TED0
Q8TEP8
Q8TF05
Q8TF46
Q8WU08
Q8WU79
Q8WUJ0
Q8WUM4
Q8WWM7
Q8WXI4
Q8WYL5
Q8WYQ5
Q8WYQ9
Q92499
Q92540
Q92545
Q92583
Q92600
Q92615
Q92628
Q92686
Q92824
Q92879
Q92900
Q92945
Q92993
Q92997
Q93100
Q96A00
Q96AE7
Q96B36
Q96CW5
Q96E39
Q96EF0
Q96EP5
Q96F86
Q96GQ7
Q96HF1
Q96I24
Q96IZ7
Q96J92
Q96KR1
Q96LI5
Q96LT7
Q96LZ3
Q96P63
Q96PU8
Q96QA5
Q96QG7
Q96RU2
Q96SB4
Q96SI9
Q96T21
Q96T37
Q99497
Q99502
Q99523
Q99590
Q99640
Q99700
Q99729
Q99755
Q99759
Q9BQ39
Q9BRZ2
Q9BUM1
Q9BUT9
Q9BX40
Q9BXA6
Q9BY12
Q9BYG3
Q9BYJ9
Q9BZB8
Q9BZE4
Q9BZL4
Q9BZP6
Q9C098
Q9C0B9
Q9C0C2
Q9C0J8
Q9C0K7
Q9GZM5
Q9GZM8
Q9H000
Q9H0A6
Q9H0D6
Q9H0J9
Q9H0L4
Q9H2U1
Q9H3G5
Q9H4E7
Q9H694
Q9H6R4
Q9H6S0
Q9H7B2
Q9H7E2
Q9H9A5
Q9H9G7
Q9HBD1
Q9HC16
Q9HCD5
Q9HCE1
Q9HCJ0
Q9HCK5
Q9HCM7
Q9HCS7
Q9HD43
Q9NP73
Q9NPI6
Q9NPJ4
Q9NR20
Q9NR30
Q9NRA8
Q9NRC1
Q9NRD5
Q9NRR3
Q9NSY1
Q9NUD5
Q9NUL3
Q9NUL5
Q9NVI7
Q9NVP1
Q9NW13
Q9NX05
Q9NY59
Q9NZB2
Q9NZI8
Q9NZM5
Q9NZN8
Q9P2D0
Q9UBQ7
Q9UBT2
Q9UFF9
Q9UGR2
Q9UGY1
Q9UHX1
Q9UIG0
Q9UIV1
Q9UJV9
Q9UK45
Q9UKB1
Q9UKM9
Q9UKS6
Q9UKV8
Q9UKZ1
Q9UL18
Q9ULM6
Q9UM54
Q9UN86
Q9UPQ9
Q9UPR3
Q9UPT9
Q9UQE7
Q9UQK1
Q9Y297
Q9Y2H9
Q9Y2K5
Q9Y2X3
Q9Y2Z0
Q9Y3A2
Q9Y3I0
Q9Y4A5
Q9Y4C8
Q9Y4F3
Q9Y4I1
Q9Y4K3
Q9Y4Y9
Q9Y4Z0
Q9Y520
Q9Y5A9
Q9Y5V3
Q9Y649
Q9Y6M1
Q9Y6M4
Q9Y6R1
V9GYY5

## Sheet: Speckle list
Protein UNIPROT ID
A0A075B6S2
A0A0A0MRZ7
A2NJV5
A8MWD9
E9PAV3
O00571
O43290
O43318
O43474
O60256
O60479
O75177
O75688
O95104
O95881
P01100
P02545
P04637
P07237
P08621
P09651
P10071
P10644
P11021
P11532
P13498
P13647
P15927
P15976
P17028
P22102
P22626
P23246
P23381
P24928
P26368
P30048
P31942
P31943
P35244
P35637
P35908
P38159
P42166
P42167
P43243
P43246
P47756
P48436
P52597
P55036
P61129
P61353
P62158
P62380
P67809
P78332
P98170
P98175
P98179
Q01844
Q03252
Q03393
Q05519
Q08211
Q13148
Q13151
Q13185
Q13283
Q13765
Q14011
Q14103
Q14153
Q14157
Q14257
Q14444
Q14681
Q14766
Q15057
Q15233
Q15750
Q15942
Q16630
Q2YD98
Q32P51
Q4VCS5
Q5T447
Q5TGY3
Q68D86
Q6NSI3
Q6UX04
Q86U42
Q8IWI9
Q8IWX8
Q8IXJ9
Q8N0Y2
Q8N163
Q8N5C8
Q8N5P1
Q8NC51
Q8TC92
Q8WU90
Q8WUA2
Q8WXF1
Q92804
Q969G3
Q96C19
Q96DI7
Q96EP5
Q96FZ7
Q96KG9
Q96PK6
Q99729
Q99873
Q9BQ04
Q9BQA1
Q9BRS2
Q9BTE1
Q9BUA3
Q9BWF3
Q9BWU0
Q9H0B3
Q9H165
Q9H1Q7
Q9H4Z2
Q9H9J2
Q9NQ92
Q9NRF2
Q9NXV2
Q9NYC9
Q9NYJ8
Q9UN86
Q9UPT8
Q9UQ35
Q9Y2L1
Q9Y2W1
Q9Y3Y2
Q9Y4Y9
Q9Y580
Q9Y657
Q9Y6A5
V9GYY5

## Sheet: Nucleolus list
Protein UNIPROT ID
A0A0A0MT08
A0A3B3ITZ1
A0AVK6
A0FGR8
A0FGR9
A0PK00
A1L162
A1L190
A1L3X0
A1X283
A1Z1Q3
A2A2Z9
A2RRP1
A2RTX5
A2VDJ0
A4D126
A4D1E9
A4IF30
A6NEL2
A6NFT4
A6NGC4
A6NHJ4
A6NHQ2
A6NHR9
A6NIK2
A6NJB7
A6NML5
A6NNA5
A6NNL5
A7KAX9
A8K855
A8MV24
A8MV65
A8MXV4
A8MZ59
A9UHW6
B2CW77
B2RD01
C9J202
C9J442
C9JN71
C9JRZ8
F5H284
H3BMG3
H3BS89
I0J062
I3L0A0
O00124
O00148
O00168
O00186
O00217
O00221
O00264
O00299
O00311
O00399
O00401
O00410
O00422
O00444
O00469
O00488
O00505
O00534
O00541
O00566
O00567
O00571
O00628
O00629
O00712
O00743
O00746
O02916
O14513
O14523
O14547
O14558
O14562
O14602
O14607
O14617
O14669
O14776
O14802
O14818
O14841
O14897
O14907
O14924
O14925
O14979
O14980
O15055
O15067
O15142
O15143
O15144
O15145
O15146
O15160
O15169
O15173
O15195
O15205
O15212
O15213
O15217
O15226
O15247
O15264
O15287
O15347
O15381
O15439
O15441
O15446
O15479
O15488
O15547
O15550
O43143
O43148
O43159
O43172
O43175
O43252
O43298
O43324
O43328
O43390
O43395
O43447
O43583
O43610
O43615
O43623
O43657
O43660
O43670
O43679
O43681
O43684
O43687
O43709
O43768
O43809
O43815
O43818
O43823
O43837
O43903
O43929
O60216
O60218
O60220
O60224
O60225
O60248
O60264
O60282
O60285
O60287
O60293
O60315
O60336
O60506
O60518
O60641
O60765
O60814
O60828
O60832
O60841
O60869
O60870
O60879
O60907
O60911
O60925
O60936
O75071
O75096
O75113
O75122
O75131
O75150
O75151
O75155
O75164
O75191
O75319
O75340
O75347
O75348
O75366
O75367
O75381
O75386
O75390
O75396
O75398
O75431
O75439
O75459
O75489
O75525
O75531
O75607
O75626
O75643
O75683
O75688
O75691
O75694
O75764
O75817
O75818
O75907
O75911
O75918
O75934
O75937
O75940
O75953
O75992
O76003
O76021
O76075
O76094
O94762
O94788
O94805
O94818
O94842
O94900
O94921
O94964
O94988
O95059
O95076
O95125
O95170
O95231
O95232
O95238
O95295
O95336
O95347
O95394
O95453
O95455
O95478
O95486
O95602
O95670
O95672
O95685
O95707
O95751
O95757
O95833
O95848
O95922
O96005
O96008
O96015
O96019
P00001
P00338
P00352
P00387
P00403
P00450
P00451
P00505
P00558
P00746
P01106
P02278
P02304
P02403
P02404
P02433
P02545
P02570
P02656
P04054
P04075
P04181
P04198
P04264
P04350
P04406
P04637
P04643
P04645
P04720
P04765
P04792
P04844
P04908
P05062
P05091
P05109
P05114
P05141
P05198
P05204
P05217
P05305
P05387
P05455
P05783
P05787
P06213
P06241
P06366
P06396
P06493
P06576
P06702
P06729
P06733
P06744
P06748
P07199
P07205
P07237
P07305
P07333
P07355
P07437
P07737
P07738
P07858
P07900
P07910
P08048
P08129
P08238
P08263
P08526
P08559
P08567
P08574
P08578
P08590
P08621
P08651
P08670
P08708
P08729
P08865
P09001
P09012
P09058
P09067
P09104
P09110
P09132
P09210
P09211
P09234
P09326
P09327
P09429
P09619
P09622
P09651
P09661
P09758
P09874
P09896
P09972
P0C0S5
P0C0S8
P0C221
P0C7W0
P0CB47
P0CG23
P0CG48
P0CJ78
P0CW24
P0DI83
P0DMU7
P0DMU8
P0DMU9
P0DMV0
P0DMV1
P0DMV2
P0DMV9
P0DPB6
P0DPH8
P10070
P10398
P10412
P10515
P10660
P10721
P10809
P11021
P11142
P11177
P11362
P11387
P11388
P11474
P11518
P11586
P11802
P11908
P11940
P12004
P12034
P12235
P12236
P12259
P12270
P12750
P12751
P12947
P12956
P13010
P13639
P13645
P13686
P13804
P13862
P13866
P13929
P13984
P13995
P14060
P14118
P14373
P14550
P14618
P14635
P14678
P14798
P14866
P14868
P15121
P15259
P15531
P15880
P16066
P16104
P16234
P16383
P16401
P16402
P16403
P16632
P17008
P17010
P17020
P17066
P17080
P17096
P17480
P17516
P17661
P17812
P17844
P17980
P18074
P18075
P18077
P18124
P18433
P18621
P18669
P18754
P18847
P18858
P18887
P19105
P19138
P19237
P19338
P19388
P19404
P19525
P19622
P19784
P19878
P20020
P20042
P20290
P20340
P20472
P20670
P20671
P20700
P20962
P21108
P21359
P21462
P21675
P21781
P21796
P21802
P21912
P21953
P22087
P22314
P22392
P22413
P22455
P22607
P22626
P23131
P23152
P23193
P23197
P23246
P23258
P23284
P23396
P23411
P23634
P23786
P23821
P23921
P24534
P24844
P24928
P24941
P25111
P25112
P25120
P25205
P25232
P25388
P25398
P25490
P25685
P25705
P25789
P26196
P26358
P26368
P26373
P26439
P26447
P26583
P26599
P26639
P26640
P26641
P27144
P27635
P27694
P27695
P27708
P27797
P28066
P28356
P28370
P28562
P29034
P29043
P29084
P29316
P29323
P29350
P29375
P29401
P29508
P29692
P29803
P30044
P30050
P30101
P30291
P30405
P30613
P30837
P31040
P31152
P31153
P31327
P31483
P31689
P31930
P31942
P31943
P31948
P31949
P32119
P32391
P32780
P32969
P33778
P33991
P33992
P33993
P34896
P34897
P34931
P34932
P34991
P35080
P35226
P35232
P35249
P35250
P35251
P35268
P35269
P35520
P35579
P35637
P35659
P35998
P36269
P36383
P36542
P36578
P36776
P36873
P36957
P37108
P37140
P38159
P38432
P38646
P38663
P38919
P39019
P39023
P39026
P39027
P39028
P39030
P39656
P39748
P40222
P40227
P40306
P40429
P40692
P40926
P40937
P40938
P41091
P41212
P41218
P41220
P41227
P41250
P42285
P42330
P42338
P42655
P42677
P42684
P42695
P42696
P42766
P42771
P43268
P43304
P43330
P43331
P43378
P43897
P45379
P45880
P45973
P45974
P46013
P46055
P46063
P46087
P46100
P46776
P46777
P46778
P46779
P46781
P46782
P46783
P46937
P47813
P47895
P47914
P47985
P47989
P48506
P48539
P48552
P48643
P48729
P48730
P48735
P49069
P49207
P49411
P49450
P49458
P49715
P49720
P49721
P49736
P49748
P49758
P49773
P49789
P49795
P49902
P49916
P49959
P50213
P50219
P50454
P50539
P50550
P50607
P50613
P50750
P50895
P50914
P50990
P50991
P51149
P51153
P51513
P51531
P51532
P51553
P51649
P51659
P51813
P51857
P51991
P52209
P52272
P52292
P52434
P52436
P52597
P52737
P52746
P52815
P52895
P52926
P53025
P53365
P53396
P53582
P53597
P53618
P53621
P53675
P53803
P53804
P53999
P54132
P54136
P54252
P54253
P54274
P54577
P54652
P54760
P54819
P55039
P55060
P55072
P55145
P55209
P55263
P55265
P55317
P55769
P56180
P56182
P56192
P56378
P56537
P56557
P56962
P57721
P58317
P58397
P58876
P59910
P59998
P60228
P60468
P60673
P60709
P60842
P60891
P61011
P61019
P61026
P61088
P61158
P61201
P61218
P61247
P61254
P61313
P61604
P61764
P61923
P61927
P61978
P62068
P62081
P62136
P62140
P62241
P62249
P62258
P62263
P62266
P62269
P62277
P62280
P62304
P62316
P62318
P62380
P62424
P62491
P62495
P62701
P62750
P62753
P62820
P62826
P62829
P62841
P62847
P62851
P62854
P62857
P62861
P62875
P62899
P62906
P62910
P62913
P62917
P62937
P62952
P62979
P63010
P63165
P63208
P63261
P67809
P68104
P68363
P68366
P68371
P68400
P68402
P68431
P78316
P78337
P78345
P78346
P78347
P78371
P78406
P78417
P78527
P78563
P80192
P82914
P82979
P83731
P83916
P84098
P84101
P85037
P86397
P98073
P98082
P98173
P98179
P99999
Q00005
Q00266
Q00325
Q00403
Q00526
Q00604
Q00610
Q00839
Q01081
Q01105
Q01130
Q01469
Q01780
Q01814
Q01844
Q01968
Q02045
Q02218
Q02297
Q02539
Q02543
Q02546
Q02750
Q02877
Q02878
Q02880
Q02962
Q02978
Q03164
Q03188
Q03701
Q03721
Q03924
Q03989
Q04695
Q04741
Q04771
Q04828
Q04837
Q04984
Q05472
Q05516
Q05639
Q05925
Q05952
Q05D32
Q06124
Q06265
Q06418
Q06587
Q06730
Q06732
Q06787
Q06830
Q07011
Q07020
Q07244
Q07666
Q07912
Q07955
Q08050
Q08211
Q08493
Q08945
Q08999
Q09028
Q09161
Q09428
Q09FC8
Q0P6H9
Q0VGE8
Q0WX57
Q10567
Q12766
Q12788
Q12789
Q12803
Q12816
Q12824
Q12840
Q12873
Q12874
Q12887
Q12905
Q12906
Q12951
Q12987
Q13045
Q13085
Q13087
Q13106
Q13129
Q13145
Q13148
Q13151
Q13163
Q13185
Q13203
Q13206
Q13228
Q13232
Q13233
Q13243
Q13247
Q13263
Q13308
Q13310
Q13315
Q13342
Q13428
Q13435
Q13480
Q13490
Q13492
Q13503
Q13505
Q13509
Q13522
Q13523
Q13535
Q13547
Q13573
Q13595
Q13601
Q13610
Q13616
Q13618
Q13620
Q13627
Q13823
Q13829
Q13838
Q13868
Q13882
Q13885
Q13888
Q13895
Q13901
Q14004
Q14008
Q14011
Q14088
Q14103
Q14135
Q14137
Q14146
Q14183
Q14191
Q14204
Q14241
Q14259
Q14281
Q14315
Q14320
Q14331
Q14498
Q14524
Q14527
Q14554
Q14562
Q14566
Q14656
Q14671
Q14683
Q14684
Q14690
Q14692
Q14697
Q14839
Q14966
Q14974
Q14978
Q14980
Q14981
Q14D04
Q15005
Q15008
Q15013
Q15019
Q15020
Q15021
Q15022
Q15024
Q15029
Q15046
Q15050
Q15061
Q15067
Q15072
Q15084
Q15109
Q15118
Q15124
Q15149
Q15173
Q15181
Q15198
Q15233
Q15269
Q15291
Q15327
Q15329
Q15357
Q15361
Q15365
Q15366
Q15369
Q15375
Q15393
Q15397
Q15436
Q15437
Q15438
Q15475
Q15477
Q15527
Q15543
Q15560
Q15572
Q15652
Q15717
Q15735
Q15777
Q15796
Q15815
Q15833
Q15907
Q15935
Q15937
Q16051
Q16181
Q16288
Q16384
Q16385
Q16531
Q16540
Q16559
Q16560
Q16566
Q16576
Q16629
Q16630
Q16666
Q16670
Q16695
Q16718
Q16720
Q16740
Q16772
Q16777
Q16778
Q16790
Q16795
Q16825
Q16836
Q16850
Q16877
Q17RN3
Q1ED39
Q29RF7
Q2I0M4
Q2NKX9
Q2NL82
Q2QGD7
Q2TB10
Q32M84
Q32NC0
Q32P28
Q32P41
Q32P51
Q38SD2
Q3B726
Q3KR37
Q3SXR2
Q3ZCM7
Q494X3
Q49A92
Q49AG3
Q4G0J3
Q4G0N7
Q4VC31
Q4VX76
Q4VXU2
Q50LG9
Q52LC2
Q52LJ0
Q53EV4
Q53GA4
Q53GL7
Q53GS7
Q53GS9
Q53H47
Q53HC9
Q53HL2
Q53HV7
Q53S58
Q53T59
Q53T94
Q569K4
Q56A73
Q5BKY9
Q5BKZ1
Q5C9Z4
Q5DJT8
Q5EBN2
Q5EE01
Q5F1R6
Q5GLZ8
Q5H9F3
Q5H9S7
Q5H9T9
Q5HYI7
Q5HYK3
Q5HYN5
Q5JSL3
Q5JST6
Q5JTH9
Q5JXX7
Q5JYT7
Q5M7Z0
Q5MJ09
Q5MJ10
Q5QJ38
Q5QJE6
Q5QP82
Q5RKV6
Q5S007
Q5SGD2
Q5SQQ9
Q5SRE5
Q5SSJ5
Q5SXM1
Q5SY16
Q5T0B9
Q5T124
Q5T1M5
Q5T280
Q5T2N8
Q5T3I0
Q5T481
Q5T4B2
Q5T5X7
Q5T6C5
Q5T7V8
Q5T8I3
Q5T9A4
Q5TAP6
Q5TB30
Q5TC79
Q5TCX8
Q5TEA3
Q5UAW9
Q5UE93
Q5UIP0
Q5VT97
Q5VTR2
Q5VU65
Q5VUJ6
Q5VV52
Q5VWJ9
Q5VWX1
Q5VY09
Q5VZL5
Q5VZY2
Q5XG87
Q63HK3
Q63HN8
Q641Q2
Q658P3
Q66K14
Q66PJ3
Q67FW5
Q68CQ4
Q68D10
Q68DC2
Q68DE3
Q68E01
Q68EA5
Q68G74
Q68G75
Q69YG0
Q6AI12
Q6AW86
Q6AZW8
Q6BCY4
Q6BEB4
Q6DHV5
Q6DKI1
Q6DKI7
Q6EMK4
Q6FI13
Q6IA17
Q6IPT2
Q6IPU0
Q6IS24
Q6JQN1
Q6KC79
Q6MZM0
Q6NSI8
Q6NSZ9
Q6NUM9
Q6NVY1
Q6NW34
Q6P050
Q6P0N0
Q6P1J9
Q6P1Q0
Q6P2C8
Q6P2E9
Q6P2Q9
Q6P3X3
Q6P4F7
Q6P587
Q6P5R6
Q6P9B6
Q6P9G0
Q6PEY2
Q6PF15
Q6PG37
Q6PGQ1
Q6PGQ7
Q6PHR2
Q6PI98
Q6PJP8
Q6PK04
Q6PK81
Q6QHC5
Q6R2W3
Q6RFH5
Q6STE5
Q6T311
Q6TCH4
Q6TFL3
Q6UB28
Q6UB35
Q6UWH4
Q6UWU4
Q6UX34
Q6UX72
Q6UXB0
Q6UXF1
Q6UXN9
Q6UY11
Q6W2J9
Q6XPS3
Q6XZF7
Q6YP21
Q6ZMT4
Q6ZMV7
Q6ZMY3
Q6ZN11
Q6ZNB5
Q6ZNF0
Q6ZNX1
Q6ZQX7
Q6ZRH7
Q6ZSC3
Q6ZT12
Q6ZTQ4
Q6ZU67
Q6ZUJ8
Q6ZUS6
Q6ZUT1
Q6ZUT9
Q6ZUU3
Q6ZVD7
Q6ZVF9
Q70EK9
Q70IA6
Q712K3
Q719H9
Q71U36
Q71UI9
Q71UM5
Q75WM6
Q76FK4
Q7KZF4
Q7L014
Q7L190
Q7L1Q6
Q7L3S4
Q7L3T8
Q7L4I2
Q7L590
Q7L5A3
Q7L5D6
Q7L622
Q7L7L0
Q7L8W6
Q7L945
Q7LBC6
Q7RTT5
Q7RTV0
Q7RTV2
Q7Z2E3
Q7Z2T5
Q7Z3U7
Q7Z3V5
Q7Z401
Q7Z419
Q7Z429
Q7Z460
Q7Z478
Q7Z481
Q7Z4B0
Q7Z4F1
Q7Z4H3
Q7Z4W1
Q7Z5E3
Q7Z638
Q7Z692
Q7Z6E9
Q7Z7M9
Q86SE5
Q86SE8
Q86SE9
Q86T58
Q86T82
Q86TI0
Q86TJ5
Q86TM3
Q86U38
Q86UA6
Q86UC4
Q86UD0
Q86UK0
Q86UP3
Q86UP6
Q86V81
Q86VI3
Q86VM3
Q86VP6
Q86VQ1
Q86VZ6
Q86WB0
Q86WX3
Q86X24
Q86X53
Q86XF7
Q86XI2
Q86XP3
Q86XR5
Q86YV6
Q86YW9
Q8IU69
Q8IUC6
Q8IUE6
Q8IUF8
Q8IUY3
Q8IV03
Q8IV42
Q8IV48
Q8IVF5
Q8IVF6
Q8IVL6
Q8IVL9
Q8IVR9
Q8IVY1
Q8IW16
Q8IWA0
Q8IWG8
Q8IWS0
Q8IX15
Q8IXJ9
Q8IXN7
Q8IXQ4
Q8IXW5
Q8IY12
Q8IY37
Q8IY47
Q8IY50
Q8IY57
Q8IY81
Q8IYF1
Q8IYH0
Q8IYH5
Q8IYI9
Q8IYJ2
Q8IYL9
Q8IZ81
Q8IZA0
Q8IZD0
Q8IZL8
Q8IZN3
Q8IZQ1
Q8IZQ5
Q8IZU0
Q8IZU1
Q8N0T1
Q8N0W8
Q8N136
Q8N140
Q8N1H7
Q8N1I0
Q8N1L9
Q8N1Q1
Q8N220
Q8N2H9
Q8N319
Q8N3U4
Q8N3Z6
Q8N417
Q8N474
Q8N4C6
Q8N4L1
Q8N4L8
Q8N4P3
Q8N4T8
Q8N554
Q8N567
Q8N568
Q8N594
Q8N5B7
Q8N5C7
Q8N5G0
Q8N5K1
Q8N5L8
Q8N5X7
Q8N668
Q8N684
Q8N6U8
Q8N6Z8
Q8N726
Q8N7C4
Q8N7U6
Q8N7W2
Q8N831
Q8N859
Q8N8A6
Q8N8D1
Q8N8J6
Q8N935
Q8N9E0
Q8N9E5
Q8N9I9
Q8N9Q2
Q8N9T8
Q8N9V3
Q8NAA5
Q8NB06
Q8NB16
Q8NBB4
Q8NBE6
Q8NBI2
Q8NBP5
Q8NBQ7
Q8NBT2
Q8NC51
Q8NCD3
Q8NCD9
Q8NCQ7
Q8NCS4
Q8NCW0
Q8ND82
Q8ND90
Q8NDD1
Q8NDF8
Q8NDZ2
Q8NE22
Q8NE71
Q8NEA4
Q8NEF9
Q8NEJ9
Q8NEM7
Q8NEN9
Q8NEP7
Q8NF99
Q8NFP9
Q8NFR7
Q8NFW8
Q8NFW9
Q8NG50
Q8NG66
Q8NHM5
Q8NHQ9
Q8NHR7
Q8NHR9
Q8NHS4
Q8NHS8
Q8NHU0
Q8NHX9
Q8NI36
Q8TAA3
Q8TAA5
Q8TAF7
Q8TAU0
Q8TB66
Q8TB69
Q8TB73
Q8TBB5
Q8TBF4
Q8TBR6
Q8TBZ6
Q8TC21
Q8TC57
Q8TCN5
Q8TCS8
Q8TCV6
Q8TDD1
Q8TDD5
Q8TDI0
Q8TDN6
Q8TDY0
Q8TE49
Q8TE82
Q8TEA7
Q8TEA8
Q8TED0
Q8TEM1
Q8TEQ8
Q8TET4
Q8TEX9
Q8TEZ1
Q8TF05
Q8TF39
Q8WTP8
Q8WTS6
Q8WTT2
Q8WTV1
Q8WUD1
Q8WUJ1
Q8WUP2
Q8WUT4
Q8WUY5
Q8WUZ1
Q8WV22
Q8WV24
Q8WV44
Q8WV53
Q8WV74
Q8WV99
Q8WVB3
Q8WVB8
Q8WVC0
Q8WVF1
Q8WVI7
Q8WVJ9
Q8WVL7
Q8WVM7
Q8WVV9
Q8WVY7
Q8WW01
Q8WW32
Q8WWN9
Q8WWY3
Q8WXE1
Q8WXE9
Q8WXF1
Q8WXF8
Q8WXG1
Q8WXS4
Q8WXZ8
Q8WY54
Q8WYA1
Q8WYA6
Q8WYK1
Q8WYN3
Q8WYP3
Q8WYP5
Q8WYQ5
Q8WZ33
Q92484
Q92499
Q92522
Q92526
Q92540
Q92547
Q92551
Q92598
Q92613
Q92616
Q92621
Q92636
Q92692
Q92737
Q92747
Q92750
Q92759
Q92766
Q92769
Q92804
Q92841
Q92844
Q92878
Q92890
Q92915
Q92925
Q92930
Q92953
Q92979
Q92995
Q93068
Q93077
Q969E8
Q969G9
Q969H0
Q969H6
Q969K3
Q969K4
Q969M1
Q969P6
Q969S3
Q969X6
Q96A00
Q96A52
Q96A61
Q96A78
Q96AN5
Q96AQ9
Q96AT5
Q96AY2
Q96AY4
Q96B02
Q96B26
Q96B52
Q96B54
Q96B70
Q96BF6
Q96BK5
Q96BM9
Q96BP2
Q96BT1
Q96C01
Q96C57
Q96C61
Q96CG3
Q96CL3
Q96CS4
Q96CW9
Q96CX3
Q96D46
Q96DB6
Q96DE0
Q96DK2
Q96DU3
Q96E11
Q96E39
Q96E87
Q96E91
Q96EG3
Q96EK2
Q96EQ8
Q96ES7
Q96EU6
Q96EY4
Q96F25
Q96FA3
Q96FB5
Q96FD2
Q96FI4
Q96FJ1
Q96FK6
Q96FQ6
Q96FS4
Q96FT1
Q96G21
Q96G74
Q96G92
Q96GC6
Q96GC9
Q96GD4
Q96GM5
Q96GQ5
Q96GQ7
Q96H35
Q96HA4
Q96HD1
Q96HI0
Q96HQ0
Q96HW7
Q96HZ4
Q96I08
Q96IC2
Q96IU4
Q96IZ2
Q96J10
Q96J95
Q96JD3
Q96JD6
Q96JF0
Q96JI7
Q96JM7
Q96JN2
Q96JN4
Q96JY7
Q96K12
Q96K17
Q96K58
Q96KR1
Q96L03
Q96LA8
Q96LB4
Q96LC1
Q96LT7
Q96LU7
Q96LW9
Q96LX8
Q96M83
Q96MD7
Q96MF4
Q96MG7
Q96MP5
Q96MW7
Q96N11
Q96N19
Q96N20
Q96NC0
Q96ND8
Q96NI6
Q96NY9
Q96P11
Q96PE7
Q96PK5
Q96PK6
Q96PM9
Q96PN7
Q96PN8
Q96PU4
Q96PZ2
Q96Q27
Q96QD5
Q96QJ8
Q96QU8
Q96QV6
Q96RE9
Q96RP9
Q96RQ1
Q96S53
Q96SB4
Q96SB8
Q96SS3
Q96ST3
Q96T60
Q96T88
Q96TA2
Q96TA6
Q96TG8
Q99471
Q99547
Q99558
Q99575
Q99584
Q99612
Q99623
Q99640
Q99650
Q99661
Q99726
Q99729
Q99832
Q99848
Q99871
Q99877
Q99878
Q99879
Q99880
Q99909
Q99941
Q99961
Q99962
Q99963
Q99983
Q99986
Q9BPV9
Q9BPY6
Q9BQ02
Q9BQ04
Q9BQ39
Q9BQ67
Q9BQ75
Q9BQD3
Q9BQE3
Q9BQE6
Q9BQG0
Q9BQS7
Q9BRC9
Q9BRF6
Q9BRJ6
Q9BRJ7
Q9BRJ9
Q9BRK3
Q9BRL6
Q9BRP8
Q9BRR6
Q9BRS2
Q9BRT6
Q9BRU9
Q9BRX2
Q9BSC4
Q9BSE2
Q9BSE4
Q9BSF8
Q9BSH5
Q9BSJ1
Q9BSJ6
Q9BSJ8
Q9BSK1
Q9BSU1
Q9BT22
Q9BTE7
Q9BTM1
Q9BTT0
Q9BTT4
Q9BU02
Q9BU19
Q9BU76
Q9BU89
Q9BUF5
Q9BUL9
Q9BUP0
Q9BUQ8
Q9BUT3
Q9BV20
Q9BV38
Q9BV44
Q9BV47
Q9BV73
Q9BVA1
Q9BVG4
Q9BVI4
Q9BVJ6
Q9BVP2
Q9BVP6
Q9BVQ7
Q9BW30
Q9BW60
Q9BW61
Q9BW93
Q9BWC9
Q9BWD4
Q9BWF2
Q9BWF3
Q9BWL9
Q9BWV7
Q9BX68
Q9BXA6
Q9BXK4
Q9BXS6
Q9BXT2
Q9BXV9
Q9BXX2
Q9BXX3
Q9BXY0
Q9BXY5
Q9BY42
Q9BY44
Q9BY66
Q9BY77
Q9BYC9
Q9BYD3
Q9BYE0
Q9BYG0
Q9BYG3
Q9BYJ4
Q9BYT3
Q9BZE4
Q9BZI1
Q9BZI7
Q9BZL4
Q9BZQ1
Q9BZZ5
Q9C086
Q9C0A1
Q9C0J1
Q9C0K0
Q9C0K7
Q9GZL7
Q9GZR2
Q9GZR7
Q9GZS1
Q9GZS3
Q9GZV4
Q9GZW3
Q9H027
Q9H063
Q9H0A0
Q9H0B8
Q9H0C2
Q9H0D6
Q9H0E7
Q9H0N0
Q9H0S4
Q9H0U4
Q9H0U9
Q9H0Y0
Q9H116
Q9H147
Q9H158
Q9H1E3
Q9H1H1
Q9H1J1
Q9H1V8
Q9H213
Q9H223
Q9H245
Q9H2G1
Q9H2J7
Q9H2L5
Q9H2U1
Q9H2U2
Q9H2V7
Q9H2X8
Q9H2Y7
Q9H361
Q9H381
Q9H3H3
Q9H3H4
Q9H3L4
Q9H3N1
Q9H3R5
[truncated: 397 more rows]

## Sheet: Overlap between datasets
A0A024RB53	A0A024RB53	A0A096LP55	A0A0U1RRE5	A0A075B6S2	A0A0A0MT08			all	vitro	sg	pby	spk	nuc
A0A075B6S2	D6RBZ0	A0AV96	A0AV96	A0A0A0MRZ7	A0A3B3ITZ1		all	6162	132	1399	497	142	2395
A0A087X0T9	G8JLB6	A0PJW6	A1L020	A2NJV5	A0AVK6		vitro		132	60	26	29	54
A0A096LP55	K7EK33	A1KXE4	A2A288	A8MWD9	A0FGR8		sg			1399	265	51	279
A0A0A0MRZ7	O00571	A1KZ92	A2A3K4	E9PAV3	A0FGR9		pby				497	22	136
A0A0A0MT08	O14497	A1L020	A4D256	O00571	A0PK00		spk					142	44
A0A0B4J269	O14979	A5YKK6	A5YKK6	O43290	A1L162		nuc						2395
A0A0G2JMS6	O14980	A6H8Y1	A6H8Y1	O43318	A1L190
A0A0U1RRE5	O43561-2	A6NC42	A6NIX2	O43474	A1L3X0
A0A2R8YDH4	O43791	A6NDG6	B9A064	O60256	A1X283
A0A3B3ITZ1	O60500	A6NFN3	C9JLW8	O60479	A1Z1Q3
A0AV96	O60563	A6NKD9	O00159	O75177	A2A2Z9
A0AVK6	O60885	A6NKT7	O00165	O75688	A2RRP1
A0FGR8	O75683	A6ZKI3	O00311	O95104	A2RTX5
A0FGR9	O75791	A8MU93	O00425	O95881	A2VDJ0
A0JLT2	O75928	A8MWD9	O00541	P01100	A4D126
A0MZ66	O95104	A9QM74	O00567	P02545	A4D1E9
A0PJW6	P00519	B5ME19	O00571	P04637	A4IF30
A0PK00	P01106	C9JLW8	O00584	P07237	A6NEL2
A1A4G5	P03372	O00148	O00750	P08621	A6NFT4
A1KXE4	P04049	O00151	O14717	P09651	A6NGC4
A1KZ92	P04156	O00303	O14744	P10071	A6NHJ4
A1L020	P04637	O00425	O14787	P10644	A6NHQ2
A1L162	P05067	O00442	O15063	P11021	A6NHR9
A1L190	P06241	O00443	O15067	P11532	A6NIK2
A1L3X0	P06748	O00505	O15116	P13498	A6NJB7
A1X283	P07320	O00571	O15226	P13647	A6NML5
A1Z1Q3	P08908	O00585	O15234	P15927	A6NNA5
A2A288	P09651	O00622	O15297	P15976	A6NNL5
A2A2Z9	P09651-1	O00629	O15342	P17028	A7KAX9
A2A3K4	P09651-2	O00750	O15530	P22102	A8K855
A2NJV5	P0C0S8	O00767	O43143	P22626	A8MV24
A2RRP1	P0CG48	O14511	O43283	P23246	A8MV65
A2RTX5	P10275	O14578	O43347	P23381	A8MXV4
A2VDJ0	P10636	O14595	O43390	P24928	A8MZ59
A4D126	P10636-8	O14638	O43423	P26368	A9UHW6
A4D1B5	P15502	O14646	O43482	P30048	B2CW77
A4D1E9	P16333	O14668	O43520	P31942	B2RD01
A4D1P6	P16401	O14717	O43734	P31943	C9J202
A4D1W8	P16753-2	O14732	O43924	P35244	C9J442
A4D256	P17600	O14735	O60237	P35637	C9JN71
A4IF30	P17844	O14744	O60264	P35908	C9JRZ8
A5PKW4	P17931	O14746	O60333	P38159	F5H284
A5YKK6	P19338	O14787	O60506	P42166	H3BMG3
A6H8Y1	P19622	O14795	O60573	P42167	H3BS89
A6NC42	P22626	O14832	O60812	P43243	I0J062
A6NCS6	P24928	O14908	O75151	P43246	I3L0A0
A6NDG6	P26599	O14974	O75175	P47756	O00124
A6NE02	P29350	O14979	O75179	P48436	O00148
A6NEL2	P31483	O14980	O75340	P52597	O00168
A6NFN3	P31942	O14983	O75367	P55036	O00186
A6NFT4	P31943	O15027	O75533	P61129	O00217
A6NGC4	P33240	O15063	O75534	P61353	O00221
A6NH52	P35555	O15067	O75563	P62158	O00264
A6NHJ4	P35637	O15084	O75582	P62380	O00299
A6NHQ2	P37840	O15116	O75593	P67809	O00311
A6NHR9	P38159	O15126	O75688	P78332	O00399
A6NIK2	P40337	O15131	O75747	P98170	O00401
A6NIT8	P40967	O15143	O75830	P98175	O00410
A6NIX2	P45973	O15155	O75914	P98179	O00422
A6NJB7	P46777	O15226	O94762	Q01844	O00444
A6NKD9	P48431	O15234	O94768	Q03252	O00469
A6NKF1	P50995	O15273	O94832	Q03393	O00488
A6NKL6	P51991	O15294	O94921	Q05519	O00505
A6NKT7	P52292	O15347	O95147	Q08211	O00534
A6NL88	P52597	O15357	O95628	Q13148	O00541
A6NLJ7	P52948	O15371	O95747	Q13151	O00566
A6NML5	P55795	O15372	O95755	Q13185	O00567
A6NN01	P55854	O15397	O95758	Q13283	O00571
A6NNA5	P62750	O15427	O95793	Q13765	O00628
A6NNL5	P62993	O15511	O95861	Q14011	O00629
A6NNR3	P62995	O15520	O95985	Q14103	O00712
A6ZKI3	P78344	O15523	P01106	Q14153	O00743
A7KAX9	P78352-3	O15527	P01876	Q14157	O00746
A7MCY6	P83916	O43156	P02538	Q14257	O02916
A8CG34	P98179	O43166	P02647	Q14444	O14513
A8CZ64	Q01085	O43196	P02768	Q14681	O14523
A8K855	Q01844	O43251	P02787	Q14766	O14547
A8K8G0	Q01860	O43303	P04406	Q15057	O14558
A8K8P3	Q06787	O43347	P04792	Q15233	O14562
A8MU93	Q07889	O43379	P05062	Q15750	O14602
A8MV24	Q07955	O43390	P05089	Q15942	O14607
A8MV65	Q08211	O43427	P05109	Q16630	O14617
A8MWD9	Q13094	O43432	P05141	Q2YD98	O14669
A8MWI8	Q13148	O43497	P06702	Q32P51	O14776
A8MXP9	Q13151	O43541	P06730	Q4VCS5	O14802
A8MXV4	Q13185	O43592	P06748	Q5T447	O14818
A8MY67	Q13263	O43633	P07910	Q5TGY3	O14841
A8MZ59	Q13501	O43660	P08238	Q68D86	O14897
A9QM74	Q13546	O43674	P08865	Q6NSI3	O14907
A9UHW6	Q13627	O43683	P09012	Q6UX04	O14924
B0YJC4	Q13823	O43747	P0C7T5	Q86U42	O14925
B2CW77	Q14008	O43765	P0DOY2	Q8IWI9	O14979
B2R603	Q14011	O43776	P11388	Q8IWX8	O14980
B2RD01	Q14103	O43781	P11940	Q8IXJ9	O15055
B3KR49	Q14444	O43813	P12035	Q8N0Y2	O15067
B3KRS5	Q14739	O43819	P12236	Q8N163	O15142
B3KX72	Q14781	O43852	P12273	Q8N5C8	O15143
B4DDD6	Q14974	O60216	P12532	Q8N5P1	O15144
B4DDE4	Q15648	O60232	P12956	Q8NC51	O15145
B4DDF7	Q16630	O60237	P13010	Q8TC92	O15146
B4DDM6	Q17RY0	O60306	P13385	Q8WU90	O15160
B4DDP6	Q32P51	O60333	P14207	Q8WUA2	O15169
B4DDU5	Q5FBB7	O60343	P15927	Q8WXF1	O15173
B4DEM2	Q7Z739	O60437	P16499	Q92804	O15195
B4DER1	Q8N884	O60504	P16989	Q969G3	O15205
B4DEV8	Q8NC51	O60506	P20226	Q96C19	O15212
B4DFF1	Q8WXF1	O60573	P20700	Q96DI7	O15213
B4DGB4	Q92777	O60610	P22087	Q96EP5	O15217
B4DH44	Q92793	O60678	P22626	Q96FZ7	O15226
B4DHE5	Q92804	O60684	P23396	Q96KG9	O15247
B4DHN0	Q92804-2	O60716	P23469	Q96PK6	O15264
B4DHY1	Q92973	O60739	P23677	Q99729	O15287
B4DJ10	Q96C19	O60760	P25311	Q99873	O15347
B4DLA9	Q96EP5	O60762	P26196	Q9BQ04	O15381
B4DN45	Q96LT7	O60828	P26651	Q9BQA1	O15439
B4DNT0	Q99729	O60832	P27635	Q9BRS2	O15441
B4DP75	Q99873	O60841	P27986	Q9BTE1	O15446
B4DQW2	Q9BYJ9	O60930	P29083	Q9BUA3	O15479
B4DR52	Q9GZQ8	O75044	P29122	Q9BWF3	O15488
B4DSU6	Q9H0L4	O75152	P29508	Q9BWU0	O15547
B4DUT7	Q9H211	O75175	P29558	Q9H0B3	O15550
B4DV12	Q9H9S0	O75179	P31483	Q9H165	O43143
B4DVV9	Q9NP98	O75251	P31645	Q9H1Q7	O43148
B4DW05	Q9NQI0	O75340	P32455	Q9H4Z2	O43159
B4DW52	Q9NQS7	O75347	P32745	Q9H9J2	O43172
B4DX68	Q9NSC5	O75348	P33993	Q9NQ92	O43175
B4DY08	Q9UER7	O75352	P35462	Q9NRF2	O43252
B4DY47	Q9UHD9	O75369	P35544	Q9NXV2	O43298
B4E335	Q9UHV7	O75382	P35573	Q9NYC9	O43324
B4E3A8	Q9UN81	O75385	P35580	Q9NYJ8	O43328
B5MCP9	Q9Y572	O75420	P35637	Q9UN86	O43390
B5MCX3		O75525	P36897	Q9UPT8	O43395
B5ME19		O75531	P38159	Q9UQ35	O43447
B7WNR0		O75533	P38919	Q9Y2L1	O43583
B7Z1C9		O75534	P39748	Q9Y2W1	O43610
B7Z2D6		O75569	P41743	Q9Y3Y2	O43615
B7Z2F4		O75586	P42694	Q9Y4Y9	O43623
B7Z3X6		O75593	P42858	Q9Y580	O43657
B7Z4T9		O75663	P43243	Q9Y657	O43660
B7Z4V2		O75676	P43628	Q9Y6A5	O43670
B7Z4Z7		O75821	P45983	V9GYY5	O43679
B7Z525		O75822	P46777		O43681
B7Z6M1		O75880	P46926		O43684
B7Z6Q6		O75937	P47710		O43687
B7Z7M6		O76003	P47804		O43709
B7Z972		O76038	P47893		O43768
B7Z9L0		O76071	P47929		O43809
B7ZBH1		O76094	P47974		O43815
B9A064		O94906	P48634		O43818
B9A067		O94927	P49336		O43823
C9IY94		O94967	P49585		O43837
C9IZQ6		O95155	P49756		O43903
C9IZU3		O95163	P49792		O43929
C9J0D1		O95239	P51114		O60216
C9J202		O95249	P51116		O60218
C9J2Q4		O95271	P51575		O60220
C9J442		O95319	P51798		O60224
C9J5V9		O95359	P51805		O60225
C9J7P1		O95373	P51813		O60248
C9J8B8		O95402	P52272		O60264
C9J8T6		O95416	P52597		O60282
C9J938		O95425	P52789		O60285
C9J9S3		O95429	P53041		O60287
C9JB25		O95433	P53370		O60293
C9JGC4		O95453	P53634		O60315
C9JKR2		O95628	P54652		O60336
C9JLW8		O95631	P54821		O60506
C9JN71		O95721	P55884		O60518
C9JP48		O95758	P57078		O60641
C9JRZ8		O95786	P60033		O60765
C9JT33		O95793	P60900		O60814
C9JW96		O95803	P61254		O60828
C9JYS3		O95816	P61626		O60832
C9JZ20		O95817	P61927		O60841
D6R956		O95819	P62249		O60869
D6R974		O95831	P62312		O60870
D6R991		O95835	P62495		O60879
D6R9P3		O95864	P62701		O60907
D6RAW4		O95968	P62910		O60911
D6RBZ0		O95985	P62913		O60925
D6RD18		O96011	P62979		O60936
D6RE83		O96013	P62987		O75071
D6REM6		P00441	P62995		O75096
D6RHD5		P00973	P63220		O75113
E5RGA2		P01116	P67809		O75122
E5RGR0		P01579	P78312		O75131
E5RHS5		P02452	P78344		O75150
E5RI98		P02489	P84103		O75151
E5RII3		P02538	Q00839		O75155
E5RIP5		P02545	Q01082		O75164
E5RIU6		P02649	Q01085		O75191
E5RJ25		P02745	Q01469		O75319
E5RJ48		P03950	Q01543		O75340
E7EPK6		P04075	Q01804		O75347
E7ESE2		P04080	Q02241		O75348
E7ESH4		P04083	Q02413		O75366
E7ETD8		P04150	Q02880		O75367
E7ETK0		P04632	Q03252		O75381
E7EU71		P04792	Q05516		O75386
E9PAS5		P04818	Q06787		O75390
E9PAV3		P05062	Q07352		O75396
E9PBK7		P05114	Q08211		O75398
E9PCW0		P05165	Q08345		O75431
E9PD53		P05198	Q08493		O75439
E9PEI0		P05386	Q08554		O75459
E9PFU1		P05556	Q09013		O75489
E9PH29		P06213	Q09161		O75525
E9PH38		P06241	Q12796		O75531
E9PHS0		P06493	Q12849		O75607
E9PHT9		P06702	Q12905		O75626
E9PI86		P06730	Q12906		O75643
E9PIC4		P06732	Q12926		O75683
E9PIM9		P06737	Q12986		O75688
E9PIP1		P06748	Q13112		O75691
E9PJ04		P06753	Q13148		O75694
E9PJF0		P06899	Q13206		O75764
E9PJT3		P07199	Q13283		O75817
E9PJU8		P07237	Q13310		O75818
E9PKK4		P07305	Q13370		O75907
E9PKR8		P07550	Q13501		O75911
E9PKW4		P07737	Q13507		O75918
E9PLB3		P07900	Q13627		O75934
E9PLC5		P07910	Q13705		O75937
E9PLZ3		P07919	Q13813		O75940
E9PMD7		P07947	Q14055		O75953
E9PMJ3		P07951	Q14151		O75992
E9PNS2		P08133	Q14157		O76003
E9PNS6		P08238	Q14201		O76021
E9PPB5		P08621	Q14444		O76075
E9PPJ0		P08865	Q14671		O76094
E9PPQ8		P09496	Q14683		O94762
E9PQS1		P09525	Q14694		O94788
E9PQW4		P09601	Q14957		O94805
E9PR95		P09651	Q14980		O94818
E9PSC3		P09874	Q15029		O94842
F2Z2C0		P0C2W1	Q15032		O94900
F5GWA7		P0CB38	Q15233		O94921
F5GWX5		P0DMM9	Q15361		O94964
F5GX11		P0DMV8	Q15365		O94988
F5GX23		P0DP23	Q15366		O95059
F5GXK7		P0DP24	Q15434		O95076
F5GY37		P0DP25	Q15672		O95125
F5GY65		P0DPH8	Q15717		O95170
F5GYU3		P0DPI2	Q15759		O95231
F5GYZ3		P10155	Q16566		O95232
F5GZ39		P10321	Q16630		O95238
F5H041		P10599	Q16637		O95295
F5H0C5		P10620	Q16775		O95336
F5H169		P10636	Q16828		O95347
F5H1S2		P10809	Q17RY0		O95394
F5H265		P10827	Q3MHD2		O95453
F5H284		P11021	Q504Q3		O95455
F5H2D2		P11142	Q53EP0		O95478
F5H2T0		P11234	Q53GS7		O95486
F5H2Z3		P11441	Q562R1		O95602
F5H362		P11487	Q58A45		O95670
F5H388		P11532	Q5JSZ5		O95672
F5H3X6		P11586	Q5T6F2		O95685
F5H5A1		P11940	Q5T7N2		O95707
F5H5V4		P12004	Q5TAX3		O95751
F5H5W3		P12035	Q5TC82		O95757
F5H6Q2		P12883	Q5VZF2		O95833
F5H747		P12955	Q5W0B1		O95848
F5H755		P13473	Q659C4		O95922
F5H7X1		P13489	Q6E0U4		O96005
F6U211		P13639	Q6MZQ0		O96008
F8VR82		P13693	Q6P158		O96015
F8VRV5		P14866	Q6P2E9		O96019
F8VTJ5		P15018	Q6P2H3		P00001
F8VXC8		P15170	Q6UWP8		P00338
F8VXL2		P15259	Q6Y7W6		P00352
F8VYE8		P15863	Q6ZN04		P00387
F8VZ45		P15880	Q6ZN17		P00403
F8VZ49		P15924	Q6ZNF0		P00450
F8W0W8		P16104	Q6ZUJ8		P00451
F8W646		P16144	Q71F23		P00505
F8W6I7		P16989	Q71RC2		P00558
F8W720		P17096	Q71U36		P00746
F8W7P3		P17152	Q7KZ85		P01106
F8W8G1		P17252	Q7KZF4		P02278
F8WAY1		P17844	Q7L2E3		P02304
F8WBR5		P17987	Q7RTN6		P02403
G2XKQ0		P18615	Q7Z2W4		P02404
G3V1A9		P18754	Q7Z2Y5		P02433
G3V1R4		P19338	Q7Z3K6		P02545
G3V251		P19387	Q7Z417		P02570
G3V2Q1		P19474	Q7Z739		P02656
G3V3K6		P19525	Q7Z7J9		P04054
G3V479		P20042	Q86TB9		P04075
G3V4C1		P20073	Q86TG7		P04181
G3V4M8		P20226	Q86UK7		P04198
G3V4W0		P20618	Q86US8		P04264
G3V555		P20774	Q86UW6		P04350
G3V575		P20823	Q86V48		P04406
G3V576		P20908	Q86XN8		P04637
G3V5X6		P21359	Q86Y13		P04643
G8JLB6		P21399	Q8IU60		P04645
G8JLG1		P21980	Q8IUX4		P04720
H0Y449		P22061	Q8IWB6		P04765
H0Y5J4		P22087	Q8IWZ3		P04792
H0Y6U5		P22102	Q8IZD4		P04844
H0Y7A7		P22105	Q8IZH2		P04908
H0Y9V0		P22314	Q8IZJ4		P05062
H0YA55		P22612	Q8N3C0		P05091
H0YBP5		P22626	Q8N3R9		P05109
H0YBR5		P22626-2	Q8N4P3		P05114
H0YC23		P23193	Q8N9N2		P05141
H0YCG1		P23246	Q8ND56		P05198
H0YFX9		P23396	Q8NDT2		P05204
H0YGC7		P23443	Q8NDV7		P05217
H0YJ97		P23528	Q8NE35		P05305
H0YKC5		P23588	Q8NEJ0		P05387
H0YKI0		P23919	Q8NF91		P05455
H0YKK0		P24941	Q8NFU5		P05783
H0YMM5		P25063	Q8NHL6		P05787
H0YMP1		P25685	Q8NHU6		P06213
H0YN14		P25705	Q8TB72		P06241
H0YNJ9		P26196	Q8TCB0		P06366
H0YNW5		P26232	Q8TD31		P06396
H3BMG3		P26368	Q8TDN6		P06493
H3BS89		P26374	Q8TED0		P06576
I0J062		P26378	Q8TEP8		P06702
I3L0A0		P26599	Q8TF05		P06729
K7EK33		P26641	Q8TF46		P06733
O00124		P26651	Q8WU08		P06744
O00139		P26885	Q8WU79		P06748
O00148		P27169	Q8WUJ0		P07199
O00151		P27348	Q8WUM4		P07205
O00154		P27635	Q8WWM7		P07237
O00154-2		P27694	Q8WXI4		P07305
O00154-3		P27695	Q8WYL5		P07333
O00154-4		P27797	Q8WYQ5		P07355
O00154-5		P27816	Q8WYQ9		P07437
O00154-6		P28340	Q92499		P07737
O00159		P28676	Q92540		P07738
O00160		P29083	Q92545		P07858
O00165		P29372	Q92583		P07900
O00168		P29558	Q92600		P07910
O00170		P29728	Q92615		P08048
O00186		P30040	Q92628		P08129
O00203		P30041	Q92686		P08238
O00214		P30101	Q92824		P08263
O00217		P30153	Q92879		P08526
O00221		P30154	Q92900		P08559
O00231		P30536	Q92945		P08567
O00233		P30626	Q92993		P08574
O00233-2		P30876	Q92997		P08578
O00238		P31483	Q93100		P08590
O00257		P31645	Q96A00		P08621
O00264		P31689	Q96AE7		P08651
O00291		P31942	Q96B36		P08670
O00299		P31943	Q96CW5		P08708
O00303		P31946	Q96E39		P08729
O00305		P31947	Q96EF0		P08865
O00311		P31948	Q96EP5		P09001
O00327		P32322	Q96F86		P09012
O00330		P32456	Q96GQ7		P09058
O00399		P32745	Q96HF1		P09067
O00401		P33527	Q96I24		P09104
O00408		P33897	Q96IZ7		P09110
O00410		P33991	Q96J92		P09132
O00411		P33992	Q96KR1		P09210
O00422		P33993	Q96LI5		P09211
O00425		P34741	Q96LT7		P09234
O00429		P34932	Q96LZ3		P09326
O00442		P35080	Q96P63		P09327
O00443		P35125	Q96PU8		P09429
O00444		P35222	Q96QA5		P09619
O00445		P35249	Q96QG7		P09622
O00459		P35544	Q96RU2		P09651
O00469		P35606	Q96SB4		P09661
O00471		P35611	Q96SI9		P09758
O00483		P35637	Q96T21		P09874
O00487		P35658	Q96T37		P09896
O00488		P35998	Q99497		P09972
O00499		P36639	Q99502		P0C0S5
O00505		P36897	Q99523		P0C0S8
O00519		P37108	Q99590		P0C221
O00522		P37802	Q99640		P0C7W0
O00533		P38159	Q99700		P0CB47
O00534		P38432	Q99729		P0CG23
O00541		P38435	Q99755		P0CG48
O00560		P38646	Q99759		P0CJ78
O00566		P38919	Q9BQ39		P0CW24
O00567		P39019	Q9BRZ2		P0DI83
O00571		P39023	Q9BUM1		P0DMU7
O00584		P40227	Q9BUT9		P0DMU8
O00585		P40261	Q9BX40		P0DMU9
O00622		P40616	Q9BXA6		P0DMV0
O00623		P40763	Q9BY12		P0DMV1
O00628		P40938	Q9BYG3		P0DMV2
O00629		P41091	Q9BYJ9		P0DMV9
O00712		P41214	Q9BZB8		P0DPB6
O00743		P41225	Q9BZE4		P0DPH8
O00746		P41227	Q9BZL4		P10070
O00750		P41567	Q9BZP6		P10398
O00757		P42025	Q9C098		P10412
O00764		P42224	Q9C0B9		P10515
O00767		P42345	Q9C0C2		P10660
O02916		P42356	Q9C0J8		P10721
O14490		P42681	Q9C0K7		P10809
O14495		P42694	Q9GZM5		P11021
O14497		P42765	Q9GZM8		P11142
O14511		P42858	Q9H000		P11177
O14513		P43119	Q9H0A6		P11362
O14514		P43243	Q9H0D6		P11387
O14523		P43250	Q9H0J9		P11388
O14526		P43304	Q9H0L4		P11474
O14531		P43307	Q9H2U1		P11518
O14547		P43355	Q9H3G5		P11586
O14548		P43358	Q9H4E7		P11802
O14558		P43403	Q9H694		P11908
O14562		P43405	Q9H6R4		P11940
O14576		P43487	Q9H6S0		P12004
O14578		P45974	Q9H7B2		P12034
O14594		P45983	Q9H7E2		P12235
O14595		P46013	Q9H9A5		P12236
O14602		P46060	Q9H9G7		P12259
O14607		P46063	Q9HBD1		P12270
O14617		P46109	Q9HC16		P12750
O14638		P46734	Q9HCD5		P12751
O14639		P46777	Q9HCE1		P12947
O14641		P46781	Q9HCJ0		P12956
O14646		P46783	Q9HCK5		P13010
O14668		P46821	Q9HCM7		P13639
O14669		P46977	Q9HCS7		P13645
O14686		P47755	Q9HD43		P13686
O14717		P47893	Q9NP73		P13804
O14732		P47974	Q9NPI6		P13862
O14734		P48059	Q9NPJ4		P13866
O14735		P48145	Q9NR20		P13929
O14744		P48634	Q9NR30		P13984
O14746		P49069	Q9NRA8		P13995
O14757		P49116	Q9NRC1		P14060
O14773		P49411	Q9NRD5		P14118
O14775		P49458	Q9NRR3		P14373
O14776		P49593	Q9NSY1		P14550
O14777		P49750	Q9NUD5		P14618
O14787		P49756	Q9NUL3		P14635
O14795		P49765	Q9NUL5		P14678
O14802		P49770	Q9NVI7		P14798
O14807		P49790	Q9NVP1		P14866
O14818		P49961	Q9NW13		P14868
O14827		P50238	Q9NX05		P15121
O14832		P50479	Q9NY59		P15259
O14841		P50552	Q9NZB2		P15531
O14874		P50579	Q9NZI8		P15880
O14893		P50748	Q9NZM5		P16066
O14897		P50851	Q9NZN8		P16104
O14907		P50995	Q9P2D0		P16234
O14908		P51114	Q9UBQ7		P16383
O14910		P51116	Q9UBT2		P16401
O14920		P51452	Q9UFF9		P16402
O14924		P51570	Q9UGR2		P16403
O14925		P51648	Q9UGY1		P16632
O14936		P51665	Q9UHX1		P17008
O14950		P51679	Q9UIG0		P17010
O14964		P51784	Q9UIV1		P17020
O14965		P51798	Q9UJV9		P17066
O14974		P51812	Q9UK45		P17080
O14976		P51991	Q9UKB1		P17096
O14977		P52272	Q9UKM9		P17480
O14979		P52292	Q9UKS6		P17516
O14980		P52294	Q9UKV8		P17661
O14983		P52298	Q9UKZ1		P17812
O14994		P52594	Q9UL18		P17844
O15013		P52597	Q9ULM6		P17980
O15020		P52630	Q9UM54		P18074
O15027		P52701	Q9UN86		P18075
O15034		P52735	Q9UPQ9		P18077
O15042		P52789	Q9UPR3		P18124
O15047		P52948	Q9UPT9		P18433
O15055		P53634	Q9UQE7		P18621
O15056		P53680	Q9UQK1		P18669
O15063		P53992	Q9Y297		P18754
O15066		P54105	Q9Y2H9		P18847
O15067		P54577	Q9Y2K5		P18858
O15075		P54619	Q9Y2X3		P18887
O15078		P54646	Q9Y2Z0		P19105
O15079		P54652	Q9Y3A2		P19138
O15083		P54727	Q9Y3I0		P19237
O15084		P54886	Q9Y4A5		P19338
O15091		P55008	Q9Y4C8		P19388
O15111		P55010	Q9Y4F3		P19404
O15116		P55060	Q9Y4I1		P19525
O15126		P55072	Q9Y4K3		P19622
O15131		P55081	Q9Y4Y9		P19784
O15142		P55265	Q9Y4Z0		P19878
O15143		P55344	Q9Y520		P20020
O15144		P55795	Q9Y5A9		P20042
O15145		P55884	Q9Y5V3		P20290
O15146		P56192	Q9Y649		P20340
O15155		P56556	Q9Y6M1		P20472
O15160		P57088	Q9Y6M4		P20670
O15169		P57723	Q9Y6R1		P20671
O15173		P57740	V9GYY5		P20700
O15182		P58107			P20962
O15195		P58397			P21108
O15205		P58546			P21359
O15212		P59534			P21462
O15213		P60228			P21675
O15217		P60510			P21781
O15226		P60520			P21796
O15228		P60842			P21802
O15234		P60981			P21912
O15240		P61019			P21953
O15247		P61026			P22087
O15264		P61073			P22314
O15273		P61081			P22392
O15287		P61221			P22413
O15294		P61278			P22455
O15297		P61513			P22607
O15342		P61586			P22626
O15347		P61758			P23131
O15350		P61927			P23152
O15357		P61966			P23193
O15360		P61978			P23197
O15371		P62269			P23246
O15372		P62280			P23258
O15381		P62306			P23284
O15392		P62310			P23396
O15394		P62333			P23411
O15397		P62495			P23634
O15399		P62633			P23786
O15400		P62714			P23821
O15427		P62736			P23921
O15439		P62753			P24534
O15441		P62820			P24844
O15446		P62826			P24928
O15479		P62847			P24941
O15480		P62861			P25111
O15484		P62879			P25112
O15488		P62910			P25120
O15511		P62913			P25205
O15514		P62987			P25232
O15520		P62993			P25388
O15523		P62995			P25398
O15524		P63220			P25490
O15527		P63241			P25685
O15530		P63244			P25705
O15535		P63279			P25789
O15540		P67809			P26196
O15541		P68032			P26358
O15547		P68366			P26368
O15550		P68400			P26373
O43143		P78312			P26439
O43148		P78344			P26447
O43156		P78509			P26583
O43159		P78527			P26599
O43166		P81605			P26639
O43172		P82650			P26640
O43175		P82930			P26641
O43196		P83881			P27144
O43237		P83916			P27635
O43242		P84103			P27694
O43251		P98175			P27695
O43252		P98179			P27708
O43283		P98194			P27797
O43290		Q00005			P28066
O43293		Q00577			P28356
O43295		Q00613			P28370
O43298		Q00796			P28562
O43301		Q00839			P29034
O43303		Q01081			P29043
O43309		Q01085			P29084
O43313		Q01130			P29316
O43318		Q01469			P29323
O43324		Q01518			P29350
O43328		Q01543			P29375
O43347		Q01804			P29401
O43379		Q01831			P29508
O43390		Q01844			P29692
O43395		Q01851			P29803
O43396		Q02224			P30044
O43423		Q02241			P30050
O43426		Q02952			P30101
O43427		Q03001			P30291
O43432		Q03169			P30405
O43447		Q03405			P30613
O43463		Q04323			P30837
O43474		Q04637			P31040
O43482		Q04760			P31152
O43488		Q04917			P31153
O43491		Q05048			P31327
O43497		Q05084			P31483
O43504		Q05397			P31689
O43520		Q05682			P31930
O43526		Q05823			P31942
O43541		Q05996			P31943
O43561		Q06210			P31948
O43561-2		Q06787			P31949
O43566		Q06830			P32119
O43581		Q07020			P32391
O43583		Q07157			P32780
O43592		Q07666			P32969
O43602		Q07866			P33778
O43610		Q07955			P33991
O43615		Q08170			P33992
O43617		Q08211			P33993
O43623		Q08379			P34896
O43633		Q08AD1			P34897
O43657		Q08J23			P34931
O43660		Q09028			P34932
O43663		Q09472			P34991
O43670		Q0PNE2			P35080
O43674		Q0ZGT2			P35226
O43678		Q10471			P35232
O43679		Q10586			P35249
O43681		Q12797			P35250
O43683		Q12802			P35251
O43684		Q12849			P35268
O43684-2		Q12874			P35269
O43687		Q12905			P35520
O43707		Q12906			P35579
O43709		Q12907			P35637
O43719		Q12926			P35659
O43734		Q12933			P35998
O43739		Q12972			P36269
O43747		Q12986			P36383
O43765		Q13011			P36542
O43768		Q13018			P36578
O43776		Q13111			P36776
O43781		Q13112			P36873
O43791		Q13123			P36957
O43795		Q13126			P37108
O43805		Q13136			P37140
O43809		Q13148			P38159
O43813		Q13151			P38432
O43815		Q13155			P38646
O43818		Q13162			P38663
O43819		Q13185			P38919
O43823		Q13190			P39019
O43837		Q13200			P39023
O43852		Q13242			P39026
O43865		Q13243			P39027
O43903		Q13263			P39028
O43924		Q13283			P39030
O43929		Q13310			P39656
O43933		Q13347			P39748
O60216		Q13425			P40222
O60218		Q13427			P40227
O60220		Q13442			P40306
O60224		Q13454			P40429
O60225		Q13464			P40692
O60229		Q13501			P40926
O60229-2		Q13509			P40937
O60231		Q13541			P40938
O60232		Q13595			P41091
O60237		Q13610			P41212
O60239		Q13619			P41218
O60248		Q13642			P41220
O60256		Q13748			P41227
O60260		Q13835			P41250
O60264		Q13838			P42285
O60268		Q13882			P42330
O60269		Q13951			P42338
O60282		Q14008			P42655
O60285		Q14011			P42677
O60287		Q14103			P42684
O60293		Q14145			P42695
O60299		Q14151			P42696
O60306		Q14152			P42766
O60308		Q14157			P42771
O60313		Q14166			P43268
O60315		Q14181			P43304
O60318		Q14192			P43330
O60331		Q14195			P43331
O60333		Q14201			P43378
O60336		Q14204			P43897
O60341		Q14232			P45379
O60343		Q14240			P45880
O60437		Q14244			P45973
O60447		Q14247			P45974
O60479		Q14258			P46013
O60488		Q14296			P46055
O60493		Q14332			P46063
O60500		Q14444			P46087
O60504		Q14451			P46100
O60506		Q14493			P46776
O60508		Q14558			P46777
O60518		Q14576			P46778
O60563		Q14671			P46779
O60573		Q14677			P46781
O60610		Q14694			P46782
O60641		Q14739			P46783
O60645		Q14847			P46937
O60658		Q14934			P47813
O60678		Q14966			P47895
O60684		Q14974			P47914
O60688		Q14978			P47985
O60716		Q15003			P47989
O60729		Q15004			P48506
O60739		Q15005			P48539
O60749		Q15021			P48552
O60760		Q15027			P48643
O60762		Q15031			P48729
O60763		Q15032			P48730
O60765		Q15038			P48735
O60812		Q15041			P49069
O60814		Q15056			P49207
O60826		Q15102			P49411
O60828		Q15124			P49450
O60832		Q15165			P49458
O60841		Q15185			P49715
O60861		Q15233			P49720
O60869		Q15257			P49721
O60870		Q15274			P49736
O60879		Q15286			P49748
O60884		Q15365			P49758
O60885		Q15366			P49773
O60907		Q15370			P49789
O60911		Q15382			P49795
O60925		Q15392			P49902
O60927		Q15393			P49916
O60930		Q15398			P49959
O60934		Q15404			P50213
O60936		Q15417			P50219
O75044		Q15424			P50454
O75051		Q15434			P50539
O75061		Q15436			P50550
O75071		Q15527			P50607
O75077		Q15555			P50613
O75083		Q15620			P50750
O75096		Q15628			P50895
O75113		Q15629			P50914
O75116		Q15631			P50990
O75122		Q15633			P50991
O75127		Q15637			P51149
O75131		Q15646			P51153
O75145		Q15650			P51513
O75146		Q15654			P51531
O75150		Q15691			P51532
O75151		Q15717			P51553
O75152		Q15723			P51649
O75154		Q15738			P51659
O75155		Q15785			P51813
O75164		Q15800			P51857
O75165		Q15843			P51991
O75175		Q15942			P52209
O75177		Q16514			P52272
O75179		Q16527			P52292
O75190		Q16543			P52434
O75191		Q16555			P52436
O75251		Q16563			P52597
O75306		Q16629			P52737
O75319		Q16630			P52746
O75323		Q16637			P52815
O75330		Q16658			P52895
O75334		Q16740			P52926
O75335		Q17RY0			P53025
O75340		Q1KMD3			P53365
O75342		Q2Q1W2			P53396
O75347		Q2TAY7			P53582
O75348		Q32MZ4			P53597
O75352		Q32P28			P53618
O75363		Q3MHD2			P53621
O75366		Q3MIX3			P53675
O75367		Q3YBR2			P53803
O75369		Q3ZCM7			P53804
O75380		Q460N3			P53999
O75381		Q460N5			P54132
O75382		Q49MI3			P54136
O75385		Q4AC94			P54252
O75386		Q504Q3			P54253
O75390		Q52LJ0			P54274
O75396		Q53EP0			P54577
O75398		Q53GS7			P54652
O75400		Q562R1			P54760
O75410		Q58A45			P54819
O75420		Q5BJF2			P55039
O75431		Q5BJH7			P55060
O75439		Q5EB52			P55072
O75449		Q5F1R6			P55145
O75459		Q5HYI8			P55209
O75477		Q5HYK3			P55263
O75489		Q5JQF8			P55265
O75494		Q5JSZ5			P55317
O75496		Q5JTW2			P55769
O75521		Q5JVS0			P56180
O75525		Q5K651			P56182
O75528		Q5PRF9			P56192
O75530		Q5SZQ8			P56378
O75531		Q5T481			P56537
O75533		Q5T5Y3			P56557
O75534		Q5T6F2			P56962
O75554		Q5T6V5			P57721
O75563		Q5T7N2			P58317
O75569		Q5T8D3			P58397
O75582		Q5T8P6			P58876
O75586		Q5TAX3			P59910
O75592		Q5TBA9			P59998
O75593		Q5TC82			P60228
O75604		Q5TF21			P60468
O75607		Q5TZA2			P60673
O75608		Q5U5Q3			P60709
O75608-2		Q5VT66			P60842
O75616		Q5VTB9			P60891
O75626		Q5VV67			P61011
O75643		Q5VW38			P61019
O75663		Q5VZF2			P61026
O75665		Q5W0B1			P61088
O75676		Q63HM1			P61158
O75683		Q63ZY3			P61201
O75688		Q659C4			P61218
O75691		Q68CZ2			P61247
O75694		Q69YQ0			P61254
O75746		Q6GMV2			P61313
O75747		Q6IA86			P61604
O75764		Q6IAN0			P61764
O75781		Q6IS14			P61923
O75791		Q6ISU1			P61927
O75817		Q6MZQ0			P61978
O75818		Q6NXE6			P62068
O75821		Q6NYC1			P62081
O75822		Q6NYC8			P62136
O75828		Q6NZ67			P62140
O75830		Q6NZI2			P62241
O75838		Q6P158			P62249
O75880		Q6P1J9			P62258
O75891		Q6P1Q9			P62263
O75899		Q6P2E9			P62266
O75907		Q6P2H3			P62269
O75911		Q6P996			P62277
O75914		Q6PFW1			P62280
O75918		Q6PJG6			P62304
O75925		Q6PJT7			P62316
O75928		Q6PKG0			P62318
O75934		Q6PL18			P62380
O75935		Q6UW02			P62424
O75937		Q6UXN9			P62491
O75940		Q6WCQ1			P62495
O75943		Q6XZF7			P62701
O75947		Q6Y7W6			P62750
O75953		Q6ZN04			P62753
O75955		Q6ZN17			P62820
O75962		Q6ZNX1			P62826
O75964		Q6ZUT6			P62829
O75992		Q702N8			P62841
O76003		Q70J99			P62847
O76021		Q71RC2			P62851
O76024		Q71UI9			P62854
O76038		Q76NI1			P62857
O76039		Q7KZ85			P62861
O76041		Q7KZF4			P62875
O76050		Q7L099			P62899
O76054		Q7L2E3			P62906
O76064		Q7L2H7			P62910
O76070		Q7L523			P62913
O76071		Q7L576			P62917
O76075		Q7L5D6			P62937
O76094		Q7RTV0			P62952
O76095		Q7Z2W4			P62979
O94760		Q7Z3J2			P63010
O94762		Q7Z3U7			P63165
O94766		Q7Z3Z4			P63208
O94768		Q7Z417			P63261
O94772		Q7Z434			P67809
O94788		Q7Z4I7			P68104
O94804		Q7Z5Q1			P68363
O94805		Q7Z6Z7			P68366
O94806		Q7Z739			P68371
O94811		Q86SG5			P68400
O94818		Q86SQ0			P68402
O94819		Q86TB9			P68431
O94822		Q86TG7			P78316
O94826		Q86UE8			P78337
O94832		Q86UK7			P78345
O94842		Q86UN2			P78346
O94856		Q86US8			P78347
O94874		Q86UV5			P78371
O94875		Q86UW6			P78406
O94900		Q86V48			P78417
O94901		Q86V81			P78527
O94903		Q86W56			P78563
O94905		Q86W92			P80192
O94906		Q86X55			P82914
O94910		Q86XN8			P82979
O94915		Q86XZ4			P83731
O94916		Q86Y13			P83916
O94921		Q86Y56			P84098
O94925		Q86YF9			P84101
O94927		Q8IU60			P85037
O94929		Q8IUH3			P86397
O94964		Q8IV32			P98073
O94967		Q8IVF2			P98082
O94973		Q8IVF4			P98173
O94979		Q8IVM0			P98179
O94986		Q8IVU1			P99999
O94988		Q8IVV2			Q00005
O94992		Q8IWC1			Q00266
O95049		Q8IWJ2			Q00325
O95059		Q8IWR0			Q00403
O95072		Q8IWV8			Q00526
O95076		Q8IWX8			Q00604
O95104		Q8IWZ3			Q00610
O95125		Q8IX01			Q00839
O95139		Q8IX12			Q01081
O95140		Q8IXB1			Q01105
O95147		Q8IXT5			Q01130
O95155		Q8IY81			Q01469
O95163		Q8IYB7			Q01780
O95169		Q8IYD1			Q01814
O95170		Q8IYT8			Q01844
O95182		Q8IZD4			Q01968
O95197		Q8IZH2			Q02045
O95202		Q8IZU3			Q02218
O95219		Q8N0X7			Q02297
O95231		Q8N122			Q02539
O95232		Q8N138			Q02543
O95238		Q8N187			Q02546
O95239		Q8N1B4			Q02750
O95248		Q8N1F7			Q02877
O95249		Q8N1F8			Q02878
O95271		Q8N357			Q02880
O95292		Q8N394			Q02962
O95294		Q8N3C0			Q02978
O95295		Q8N3D4			Q03164
O95299		Q8N3R9			Q03188
O95319		Q8N543			Q03701
O95336		Q8N5M9			Q03721
O95347		Q8N5X7			Q03924
O95347-2		Q8N684			Q03989
O95359		Q8N6M0			Q04695
O95373		Q8N6R0			Q04741
O95382		Q8N6T7			Q04771
O95391		Q8N6W0			Q04828
O95394		Q8N884			Q04837
O95400		Q8N8Q3			Q04984
O95402		Q8N9N2			Q05472
O95402-2		Q8NB90			Q05516
O95416		Q8NBJ7			Q05639
O95425		Q8NBM4			Q05925
O95429		Q8NBQ5			Q05952
O95433		Q8NC51			Q05D32
O95453		Q8NCA5			Q06124
O95455		Q8ND24			Q06265
O95466		Q8ND56			Q06418
O95478		Q8NDC0			Q06587
O95486		Q8NDH6			Q06730
O95573		Q8NDV7			Q06732
O95602		Q8NE35			Q06787
O95613		Q8NE71			Q06830
O95628		Q8NF91			Q07011
O95631		Q8NFH4			Q07020
O95639		Q8NFN8			Q07244
O95670		Q8NHU6			Q07666
O95672		Q8NI27			Q07912
O95684		Q8NI28			Q07955
O95685		Q8NI77			Q08050
O95707		Q8TB72			Q08211
O95714		Q8TC07			Q08493
O95721		Q8TC59			Q08945
O95741		Q8TCF1			Q08999
O95747		Q8TCG1			Q09028
O95751		Q8TCJ2			Q09161
O95755		Q8TCS8			Q09428
O95757		Q8TDB6			Q09FC8
O95758		Q8TDQ0			Q0P6H9
O95777		Q8TED1			Q0VGE8
O95782		Q8TEP8			Q0WX57
O95786		Q8TEU7			Q10567
O95793		Q8TF46			Q12766
O95803		Q8WU79			Q12788
O95816		Q8WUA4			Q12789
O95817		Q8WUF5			Q12803
O95819		Q8WUJ0			Q12816
O95831		Q8WUK0			Q12824
O95833		Q8WUM4			Q12840
O95835		Q8WUW1			Q12873
O95837		Q8WUY3			Q12874
O95848		Q8WW22			Q12887
O95861		Q8WWM7			Q12905
O95863		Q8WX93			Q12906
O95864		Q8WXF1			Q12951
O95870		Q8WXX5			Q12987
O95881		Q8WYQ9			Q13045
O95886		Q8WZ42			Q13085
O95900		Q92499			Q13087
O95922		Q92522			Q13106
O95926		Q92530			Q13129
O95931		Q92538			Q13145
O95954		Q92540			Q13148
O95968		Q92545			Q13151
O95970		Q92567			Q13163
O95983		Q92574			Q13185
O95985		Q92575			Q13203
O95990		Q92583			Q13206
O95997		Q92600			Q13228
O96000		Q92609			Q13232
O96005		Q92615			Q13233
O96008		Q92620			Q13243
O96011		Q92621			Q13247
O96013		Q92626			Q13263
O96015		Q92628			Q13308
O96017		Q92630			Q13310
O96019		Q92729			Q13315
O96020		Q92804			Q13342
O96028		Q92879			Q13428
P00001		Q92888			Q13435
P00338		Q92900			Q13480
P00352		Q92901			Q13490
P00387		Q92904			Q13492
P00403		Q92945			Q13503
P00441		Q92973			Q13505
P00450		Q92994			Q13509
P00451		Q92997			Q13522
P00491		Q93052			Q13523
P00505		Q93062			Q13535
P00519		Q93096			Q13547
P00533		Q969N2			Q13573
P00558		Q969T9			Q13595
P00568		Q969U7			Q13601
P00746		Q969X5			Q13610
P00749		Q96A57			Q13616
P00915		Q96A72			Q13618
P00918		Q96AE4			Q13620
P00973		Q96AE7			Q13627
P01023		Q96BH1			Q13823
P01024		Q96BN8			Q13829
P01033		Q96BW9			Q13838
P01037		Q96C10			Q13868
P01100		Q96C36			Q13882
P01106		Q96CB9			Q13885
P01111		Q96CS2			Q13888
P01116		Q96CT7			Q13895
P01133		Q96CX2			Q13901
P01579		Q96DH6			Q14004
P01588		Q96DI7			Q14008
P01857		Q96DU9			Q14011
P01871		Q96DZ5			Q14088
P01876		Q96EE3			Q14103
P02278		Q96EP5			Q14135
P02304		Q96EY5			Q14137
P02403		Q96F07			Q14146
P02404		Q96F86			Q14183
P02433		Q96FJ2			Q14191
P02452		Q96FX7			Q14204
P02489		Q96G23			Q14241
P02511		Q96GC5			Q14259
P02538		Q96GD0			Q14281
P02545		Q96H79			Q14315
P02570		Q96HA1			Q14320
P02571		Q96HC4			Q14331
P02647		Q96HJ9			Q14498
P02649		Q96HS1			Q14524
P02656		Q96I24			Q14527
P02675		Q96I25			Q14554
P02679		Q96IZ0			Q14562
P02686		Q96J87			Q14566
P02730		Q96JY0			Q14656
P02745		Q96KA5			Q14671
P02747		Q96KB5			Q14683
P02768		Q96L12			Q14684
P02768-2		Q96L58			Q14690
P02787		Q96LD4			Q14692
P02792		Q96LI5			Q14697
P02794		Q96LT7			Q14839
P03372		Q96N67			Q14966
P03950		Q96P66			Q14974
P04049		Q96P70			Q14978
P04054		Q96PK6			Q14980
P04075		Q96PU8			Q14981
P04080		Q96PV7			Q14D04
P04083		Q96Q15			Q15005
P04150		Q96QC0			Q15008
P04156		Q96QR8			Q15013
P04181		Q96QU8			Q15019
P04198		Q96QZ7			Q15020
P04264		Q96RY5			Q15021
P04350		Q96S44			Q15022
P04406		Q96S52			Q15024
P04626		Q96S94			Q15029
P04629		Q96SF2			Q15046
P04632		Q96SU4			Q15050
P04637		Q96T21			Q15061
P04643		Q96T37			Q15067
P04645		Q96T51			Q15072
P04720		Q96T76			Q15084
P04765		Q99417			Q15109
P04792		Q99436			Q15118
P04818		Q99439			Q15124
P04843		Q99459			Q15149
P04844		Q99497			Q15173
P04899		Q99523			Q15181
P04908		Q99527			Q15198
P05023		Q99567			Q15233
P05026		Q99570			Q15269
P05062		Q99598			Q15291
P05067		Q99613			Q15327
P05089		Q99615			Q15329
P05090		Q99623			Q15357
P05091		Q99633			Q15361
P05109		Q99653			Q15365
P05114		Q99698			Q15366
P05129		Q99700			Q15369
P05141		Q99720			Q15375
P05164		Q99729			Q15393
P05165		Q99735			Q15397
P05198		Q99836			Q15436
P05204		Q99871			Q15437
P05217		Q99873			Q15438
P05305		Q99959			Q15475
P05386		Q99996			Q15477
P05387		Q9BPX3			Q15527
P05388		Q9BPY8			Q15543
P05412		Q9BPZ7			Q15560
P05413		Q9BQ04			Q15572
P05455		Q9BQ39			Q15652
P05556		Q9BQ61			Q15717
P05771		Q9BQ70			Q15735
P05783		Q9BQB6			Q15777
P05787		Q9BQE3			Q15796
P06213		Q9BQE5			Q15815
P06239		Q9BQI3			Q15833
P06241		Q9BR76			Q15907
P06351		Q9BRA2			Q15935
P06366		Q9BRX2			Q15937
P06396		Q9BRZ2			Q16051
P06400		Q9BS26			Q16181
P06401		Q9BSD7			Q16288
P06493		Q9BSF4			Q16384
P06493-2		Q9BSJ8			Q16385
P06576		Q9BT17			Q16531
P06702		Q9BTD8			Q16540
P06729		Q9BTT0			Q16559
P06730		Q9BTV4			Q16560
P06732		Q9BU23			Q16566
P06733		Q9BUJ2			Q16576
P06737		Q9BUL8			Q16629
P06744		Q9BUT9			Q16630
P06748		Q9BV47			Q16666
P06748-2		Q9BV86			Q16670
P06753		Q9BVC6			Q16695
P06899		Q9BVQ7			Q16718
P07108		Q9BW66			Q16720
P07195		Q9BWF3			Q16740
P07196		Q9BWU1			Q16772
P07197		Q9BX40			Q16777
P07199		Q9BX66			Q16778
P07205		Q9BXP5			Q16790
P07237		Q9BY12			Q16795
P07305		Q9BY44			Q16825
P07320		Q9BYJ9			Q16836
P07332		Q9BYK8			Q16850
P07333		Q9BYX4			Q16877
P07355		Q9BZA7			Q17RN3
P07384		Q9BZB8			Q1ED39
P07437		Q9BZG1			Q29RF7
P07550		Q9BZH6			Q2I0M4
P07737		Q9BZI7			Q2NKX9
P07738		Q9BZL1			Q2NL82
P07814		Q9C040			Q2QGD7
P07858		Q9C0B9			Q2TB10
P07900		Q9C0C2			Q32M84
P07900-2		Q9C0K3			Q32NC0
P07910		Q9GZM8			Q32P28
P07910-2		Q9GZN8			Q32P41
P07910-3		Q9GZU5			Q32P51
P07910-4		Q9GZU7			Q38SD2
P07919		Q9GZV4			Q3B726
P07947		Q9GZV9			Q3KR37
P07949		Q9H000			Q3SXR2
P07951		Q9H019			Q3ZCM7
P07954		Q9H0A6			Q494X3
P08047		Q9H0D6			Q49A92
P08048		Q9H0H5			Q49AG3
P08107		Q9H0J9			Q4G0J3
P08129		Q9H0L4			Q4G0N7
P08133		Q9H0M0			Q4VC31
P08195		Q9H0S4			Q4VX76
P08237		Q9H0U3			Q4VXU2
P08238		Q9H0Z9			Q50LG9
P08240		Q9H171			Q52LC2
P08247		Q9H1B4			Q52LJ0
P08263		Q9H1I8			Q53EV4
P08526		Q9H1J1			Q53GA4
P08559		Q9H2D6			Q53GL7
P08567		Q9H2U1			Q53GS7
P08574		Q9H2V7			Q53GS9
P08578		Q9H2W6			Q53H47
P08579		Q9H361			Q53HC9
P08590		Q9H3G5			Q53HL2
P08621		Q9H3H3			Q53HV7
P08631		Q9H3K6			Q53S58
P08651		Q9H3S7			Q53T59
P08670		Q9H3U1			Q53T94
P08708		Q9H461			Q569K4
P08729		Q9H492			Q56A73
P08754		Q9H4A3			Q5BKY9
P08758		Q9H4G0			Q5BKZ1
P08865		Q9H5Q4			Q5C9Z4
P08908		Q9H694			Q5DJT8
P08922		Q9H6R0			Q5EBN2
P08F94		Q9H6S0			Q5EE01
P09001		Q9H6Z4			Q5F1R6
P09012		Q9H773			Q5GLZ8
P09038		Q9H7E2			Q5H9F3
P09058		Q9H7E9			Q5H9S7
P09067		Q9H7Z7			Q5H9T9
P09104		Q9H840			Q5HYI7
P09110		Q9H8Y5			Q5HYK3
P09132		Q9H910			Q5HYN5
P09210		Q9H9A5			Q5JSL3
P09211		Q9H9G7			Q5JST6
P09234		Q9H9J2			Q5JTH9
P09326		Q9H9Q4			Q5JXX7
P09327		Q9H9Z2			Q5JYT7
P09417		Q9HAN9			Q5M7Z0
P09429		Q9HAU5			Q5MJ09
P09467		Q9HBD1			Q5MJ10
P09471		Q9HBH0			Q5QJ38
P09493		Q9HC16			Q5QJE6
P09496		Q9HCC0			Q5QP82
P09497		Q9HCE1			Q5RKV6
P09525		Q9HCF6			Q5S007
P09543		Q9HCG8			Q5SGD2
P09601		Q9HCJ0			Q5SQQ9
P09619		Q9HCK5			Q5SRE5
P09622		Q9HCM7			Q5SSJ5
P09651		Q9HCX4			Q5SXM1
P09651-1		Q9HD67			Q5SY16
P09651-2		Q9NNW5			Q5T0B9
P09651-3		Q9NP73			Q5T124
P09661		Q9NPA0			Q5T1M5
P09669		Q9NPF4			Q5T280
P09758		Q9NPH2			Q5T2N8
P09874		Q9NPI1			Q5T3I0
P09896		Q9NPI6			Q5T481
P09923		Q9NPJ6			Q5T4B2
P09936		Q9NPL8			Q5T5X7
P09972		Q9NQ48			Q5T6C5
P0C0S5		Q9NQG5			Q5T7V8
P0C0S8		Q9NQP4			Q5T8I3
P0C221		Q9NQT8			Q5T9A4
P0C2W1		Q9NQY0			Q5TAP6
P0C7T5		Q9NR22			Q5TB30
P0C7W0		Q9NR30			Q5TC79
P0C7X2		Q9NR56			Q5TCX8
P0CB38		Q9NR80			Q5TEA3
P0CB47		Q9NRA8			Q5UAW9
P0CG23		Q9NRC1			Q5UE93
P0CG47		Q9NRI5			Q5UIP0
P0CG48		Q9NRR4			Q5VT97
P0CJ78		Q9NRW3			Q5VTR2
P0CW24		Q9NRZ9			Q5VU65
P0DI83		Q9NT62			Q5VUJ6
P0DMM9		Q9NTI5			Q5VV52
P0DMU7		Q9NTJ3			Q5VWJ9
P0DMU8		Q9NTX5			Q5VWX1
P0DMU9		Q9NTZ6			Q5VY09
P0DMV0		Q9NUD5			Q5VZL5
P0DMV1		Q9NUI1			Q5VZY2
P0DMV2		Q9NUL3			Q5XG87
P0DMV8		Q9NUQ6			Q63HK3
P0DMV9		Q9NUU6			Q63HN8
P0DOY2		Q9NUU7			Q641Q2
P0DP23		Q9NVI7			Q658P3
P0DP24		Q9NW81			Q66K14
P0DP25		Q9NWB1			Q66PJ3
P0DP58		Q9NX05			Q67FW5
P0DPB6		Q9NX63			Q68CQ4
P0DPH8		Q9NXS2			Q68D10
P0DPI2		Q9NYF8			Q68DC2
P0DPK4		Q9NYI0			Q68DE3
P10070		Q9NYL9			Q68E01
P10071		Q9NZ01			Q68EA5
P10074		Q9NZ43			Q68G74
P10155		Q9NZB2			Q68G75
P10242		Q9NZI8			Q69YG0
P10275		Q9NZJ5			Q6AI12
P10276		Q9NZL4			Q6AW86
P10321		Q9NZN8			Q6AZW8
P10398		Q9NZT1			Q6BCY4
P10412		Q9P000			Q6BEB4
P10415		Q9P0I2			Q6DHV5
P10515		Q9P0V3			Q6DKI1
P10586		Q9P1F3			Q6DKI7
P10599		Q9P258			Q6EMK4
P10606		Q9P286			Q6FI13
P10620		Q9P287			Q6IA17
P10636		Q9P2B4			Q6IPT2
P10636-8		Q9P2D0			Q6IPU0
P10644		Q9P2J5			Q6IS24
P10660		Q9P2K5			Q6JQN1
P10721		Q9UBD5			Q6KC79
P10809		Q9UBE0			Q6MZM0
P10827		Q9UBI6			Q6NSI8
P10909		Q9UBL9			Q6NSZ9
P10915		Q9UBM7			Q6NUM9
P11021		Q9UBN7			Q6NVY1
P11137		Q9UBP9			Q6NW34
P11142		Q9UBQ5			Q6P050
P11166		Q9UBS0			Q6P0N0
P11171		Q9UBU9			Q6P1J9
P11177		Q9UBV8			Q6P1Q0
P11182		Q9UBX3			Q6P2C8
P11216		Q9UDY2			Q6P2E9
P11217		Q9UFF9			Q6P2Q9
P11233		Q9UFW8			Q6P3X3
P11234		Q9UG63			Q6P4F7
P11274		Q9UGI8			Q6P587
P11277		Q9UGR2			Q6P5R6
P11308		Q9UH62			Q6P9B6
P11309		Q9UH99			Q6P9G0
P11362		Q9UHB9			Q6PEY2
P11387		Q9UHD1			Q6PF15
P11388		Q9UHD2			Q6PG37
P11413		Q9UHD9			Q6PGQ1
P11441		Q9UI15			Q6PGQ7
P11474		Q9UI42			Q6PHR2
P11487		Q9UIV1			Q6PI98
P11498		Q9UIW2			Q6PJP8
P11518		Q9UJX2			Q6PK04
P11532		Q9UJY1			Q6PK81
P11586		Q9UKF6			Q6QHC5
P11678		Q9UKK9			Q6R2W3
P11801		Q9UKM9			Q6RFH5
P11802		Q9UKN8			Q6STE5
P11908		Q9UKV8			Q6T311
P11940		Q9UKX2			Q6TCH4
P12004		Q9UKX7			Q6TFL3
P12034		Q9UKY7			Q6UB28
P12035		Q9UKZ1			Q6UB35
P12036		Q9UL18			Q6UWH4
P12235		Q9ULM3			Q6UWU4
P12236		Q9ULM6			Q6UX34
P12259		Q9ULV4			Q6UX72
P12270		Q9ULX6			Q6UXB0
P12273		Q9UM00			Q6UXF1
P12277		Q9UM07			Q6UXN9
P12532		Q9UM54			Q6UY11
P12750		Q9UN81			Q6W2J9
P12751		Q9UN86			Q6XPS3
P12814		Q9UNF1			Q6XZF7
P12883		Q9UNI6			Q6YP21
P12931		Q9UNP9			Q6ZMT4
P12947		Q9UNW9			Q6ZMV7
P12955		Q9UNZ2			Q6ZMY3
P12956		Q9UP83			Q6ZN11
P13010		Q9UPN3			Q6ZNB5
P13056		Q9UPN7			Q6ZNF0
P13073		Q9UPQ9			Q6ZNX1
P13385		Q9UPU5			Q6ZQX7
P13473		Q9UPU9			Q6ZRH7
P13489		Q9UPY5			Q6ZSC3
P13498		Q9UQ35			Q6ZT12
P13569		Q9Y223			Q6ZTQ4
P13591		Q9Y224			Q6ZU67
P13611		Q9Y262			Q6ZUJ8
P13637		Q9Y263			Q6ZUS6
P13639		Q9Y266			Q6ZUT1
P13641		Q9Y295			Q6ZUT9
P13645		Q9Y2B0			Q6ZUU3
P13647		Q9Y2F5			Q6ZVD7
P13686		Q9Y2H6			Q6ZVF9
P13693		Q9Y2K5			Q70EK9
P13796		Q9Y2Q9			Q70IA6
P13797		Q9Y2T4			Q712K3
P13804		Q9Y2U8			Q719H9
P13861		Q9Y2V2			Q71U36
P13862		Q9Y2W1			Q71UI9
P13866		Q9Y2X3			Q71UM5
P13929		Q9Y2X7			Q75WM6
P13984		Q9Y2Z0			Q76FK4
P13987		Q9Y314			Q7KZF4
P13994		Q9Y315			Q7L014
P13995		Q9Y399			Q7L190
P14060		Q9Y3B9			Q7L1Q6
P14118		Q9Y3D0			Q7L3S4
P14136		Q9Y3E5			Q7L3T8
P14174		Q9Y3F4			Q7L4I2
P14207		Q9Y3I0			Q7L590
P14324		Q9Y3Y2			Q7L5A3
P14373		Q9Y3Z3			Q7L5D6
P14415		Q9Y446			Q7L622
P14550		Q9Y448			Q7L7L0
P14555		Q9Y4F3			Q7L8W6
P14616		Q9Y4R8			Q7L945
P14618		Q9Y508			Q7LBC6
P14621		Q9Y520			Q7RTT5
P14635		Q9Y570			Q7RTV0
P14649		Q9Y5A9			Q7RTV2
P14678		Q9Y5B8			Q7Z2E3
P14798		Q9Y5J1			Q7Z2T5
P14854		Q9Y5K3			Q7Z3U7
P14859		Q9Y5L0			Q7Z3V5
P14866		Q9Y5V3			Q7Z401
P14867		Q9Y5Y2			Q7Z419
P14868		Q9Y5Y5			Q7Z429
P14923		Q9Y676			Q7Z460
P14927		Q9Y696			Q7Z478
P15018		Q9Y6A5			Q7Z481
P15056		Q9Y6I4			Q7Z4B0
P15104		Q9Y6J8			Q7Z4F1
P15121		Q9Y6K5			Q7Z4H3
P15170		Q9Y6M0			Q7Z4W1
P15259		Q9Y6M1			Q7Z5E3
P15311		Q9Y6Q9			Q7Z638
P15407					Q7Z692
P15408					Q7Z6E9
P15502					Q7Z7M9
P15531					Q86SE5
P15863					Q86SE8
P15880					Q86SE9
P15924					Q86T58
P15927					Q86T82
P15976					Q86TI0
P16066					Q86TJ5
P16104					Q86TM3
P16144					Q86U38
P16152					Q86UA6
P16157					Q86UC4
P16234					Q86UD0
P16284					Q86UK0
P16298					Q86UP3
P16333					Q86UP6
P16383					Q86V81
P16401					Q86VI3
P16402					Q86VM3
P16403					Q86VP6
P16452					Q86VQ1
P16475					Q86VZ6
P16499					Q86WB0
P16615					Q86WX3
P16632					Q86X24
P16753-2					Q86X53
P16989					Q86XF7
P17008					Q86XI2
P17010					Q86XP3
P17020					Q86XR5
P17028					Q86YV6
P17029					Q86YW9
P17066					Q8IU69
P17080					Q8IUC6
P17096					Q8IUE6
P17152					Q8IUF8
P17252					Q8IUY3
P17480					Q8IV03
P17516					Q8IV42
P17568					Q8IV48
P17600					Q8IVF5
P17612					Q8IVF6
P17661					Q8IVL6
P17676					Q8IVL9
P17677					Q8IVR9
P17812					Q8IVY1
P17844					Q8IW16
P17858					Q8IWA0
P17931					Q8IWG8
P17948					Q8IWS0
P17980					Q8IX15
P17987					Q8IXJ9
P18031					Q8IXN7
P18074					Q8IXQ4
P18075					Q8IXW5
P18077					Q8IY12
P18124					Q8IY37
P18206					Q8IY47
P18433					Q8IY50
P18583					Q8IY57
P18615					Q8IY81
P18621					Q8IYF1
P18669					Q8IYH0
P18754					Q8IYH5
P18847					Q8IYI9
P18848					Q8IYJ2
P18858					Q8IYL9
P18887					Q8IZ81
P19022					Q8IZA0
P19086					Q8IZD0
P19105					Q8IZL8
P19138					Q8IZN3
P19174					Q8IZQ1
P19237					Q8IZQ5
P19338					Q8IZU0
P19367					Q8IZU1
P19387					Q8N0T1
P19388					Q8N0W8
P19404					Q8N136
P19474					Q8N140
P19484					Q8N1H7
P19525					Q8N1I0
P19544					Q8N1L9
P19622					Q8N1Q1
P19784					Q8N220
P19878					Q8N2H9
P20020					Q8N319
P20042					Q8N3U4
P20073					Q8N3Z6
P20226					Q8N417
P20248					Q8N474
P20290					Q8N4C6
P20336					Q8N4L1
P20339					Q8N4L8
P20340					Q8N4P3
P20472					Q8N4T8
P20591					Q8N554
P20592					Q8N567
P20618					Q8N568
P20648					Q8N594
P20670					Q8N5B7
P20671					Q8N5C7
P20674					Q8N5G0
P20700					Q8N5K1
P20774					Q8N5L8
P20823					Q8N5X7
P20908					Q8N668
P20916					Q8N684
P20930					Q8N6U8
P20962					Q8N6Z8
P21108					Q8N726
P21127					Q8N7C4
P21266					Q8N7U6
P21281					Q8N7W2
P21283					Q8N831
P21291					Q8N859
P21333					Q8N8A6
P21359					Q8N8D1
P21397					Q8N8J6
P21399					Q8N935
P21462					Q8N9E0
P21579					Q8N9E5
P21589					Q8N9I9
P21675					Q8N9Q2
P21781					Q8N9T8
P21796					Q8N9V3
P21802					Q8NAA5
P21860					Q8NB06
P21912					Q8NB16
P21926					Q8NBB4
P21953					Q8NBE6
P21964					Q8NBI2
P21980					Q8NBP5
P22061					Q8NBQ7
P22061-2					Q8NBT2
P22087					Q8NC51
P22102					Q8NCD3
P22105					Q8NCD9
P22234					Q8NCQ7
P22314					Q8NCS4
P22392					Q8NCW0
P22413					Q8ND82
P22455					Q8ND90
P22466					Q8NDD1
P22607					Q8NDF8
P22612					Q8NDZ2
P22626					Q8NE22
P22626-2					Q8NE71
P22692					Q8NEA4
P22694					Q8NEF9
P22695					Q8NEJ9
P22736					Q8NEM7
P22748					Q8NEN9
P23131					Q8NEP7
P23152					Q8NF99
P23193					Q8NFP9
P23197					Q8NFR7
P23246					Q8NFW8
P23246-2					Q8NFW9
P23258					Q8NG50
P23284					Q8NG66
P23297					Q8NHM5
P23368					Q8NHQ9
P23381					Q8NHR7
P23396					Q8NHR9
P23411					Q8NHS4
P23443					Q8NHS8
P23468					Q8NHU0
P23469					Q8NHX9
P23471					Q8NI36
P23497					Q8TAA3
P23511					Q8TAA5
P23515					Q8TAF7
P23526					Q8TAU0
P23528					Q8TB66
P23588					Q8TB69
P23634					Q8TB73
P23677					Q8TBB5
P23771					Q8TBF4
P23786					Q8TBR6
P23821					Q8TBZ6
P23919					Q8TC21
P23921					Q8TC57
P24534					Q8TCN5
P24539					Q8TCS8
P24666					Q8TCV6
P24821					Q8TDD1
P24844					Q8TDD5
P24928					Q8TDI0
P24941					Q8TDN6
P25054					Q8TDY0
P25063					Q8TE49
P25098					Q8TE82
P25111					Q8TEA7
P25112					Q8TEA8
P25120					Q8TED0
P25205					Q8TEM1
P25232					Q8TEQ8
P25311					Q8TET4
P25388					Q8TEX9
P25398					Q8TEZ1
P25490					Q8TF05
P25685					Q8TF39
P25686					Q8WTP8
P25705					Q8WTS6
P25786					Q8WTT2
P25786-2					Q8WTV1
P25788					Q8WUD1
P25789					Q8WUJ1
P26038					Q8WUP2
P26196					Q8WUT4
P26232					Q8WUY5
P26358					Q8WUZ1
P26368					Q8WV22
P26373					Q8WV24
P26374					Q8WV44
P26378					Q8WV53
P26439					Q8WV74
P26447					Q8WV99
P26583					Q8WVB3
P26599					Q8WVB8
P26639					Q8WVC0
P26640					Q8WVF1
P26641					Q8WVI7
P26651					Q8WVJ9
P26885					Q8WVL7
P27105					Q8WVM7
P27144					Q8WVV9
P27169					Q8WVY7
P27338					Q8WW01
P27348					Q8WW32
P27361					Q8WWN9
P27361-2					Q8WWY3
P27361-3					Q8WXE1
P27448					Q8WXE9
P27635					Q8WXF1
P27694					Q8WXF8
P27695					Q8WXG1
P27708					Q8WXS4
P27797					Q8WXZ8
P27815					Q8WY54
P27816					Q8WYA1
P27986					Q8WYA6
P28066					Q8WYK1
P28070					Q8WYN3
P28072					Q8WYP3
P28074					Q8WYP5
P28161					Q8WYQ5
P28288					Q8WZ33
P28289					Q92484
P28331					Q92499
P28340					Q92522
P28347					Q92526
P28356					Q92540
P28370					Q92547
P28482					Q92551
P28562					Q92598
P28676					Q92613
P28838					Q92616
P29034					Q92621
P29043					Q92636
P29083					Q92692
P29084					Q92737
P29122					Q92747
P29144					Q92750
P29218					Q92759
P29316					Q92766
P29323					Q92769
P29350					Q92804
P29353-2					Q92841
P29372					Q92844
P29375					Q92878
P29376					Q92890
P29401					Q92915
P29508					Q92925
P29558					Q92930
P29590					Q92953
P29590-12					Q92979
P29692					Q92995
P29728					Q93068
P29762					Q93077
P29803					Q969E8
P29966					Q969G9
P29992					Q969H0
P30038					Q969H6
P30040					Q969K3
P30041					Q969K4
P30043					Q969M1
P30044					Q969P6
P30048					Q969S3
P30049					Q969X6
P30050					Q96A00
P30085					Q96A52
P30086					Q96A61
P30101					Q96A78
P30153					Q96AN5
P30154					Q96AQ9
P30154-2					Q96AT5
P30260					Q96AY2
P30291					Q96AY4
P30305					Q96B02
P30307					Q96B26
P30405					Q96B52
P30519					Q96B54
P30536					Q96B70
P30613					Q96BF6
P30622					Q96BK5
P30626					Q96BM9
P30740					Q96BP2
P30837					Q96BT1
P30876					Q96C01
P31040					Q96C57
P31146					Q96C61
P31150					Q96CG3
P31152					Q96CL3
P31153					Q96CS4
P31269					Q96CW9
P31271					Q96CX3
P31323					Q96D46
P31327					Q96DB6
P31483					Q96DE0
P31645					Q96DK2
P31689					Q96DU3
P31930					Q96E11
P31939					Q96E39
P31942					Q96E87
P31942-2					Q96E91
P31942-3					Q96EG3
P31942-4					Q96EK2
P31942-5					Q96EQ8
P31942-6					Q96ES7
P31943					Q96EU6
P31946					Q96EY4
P31947					Q96F25
P31948					Q96FA3
P31949					Q96FB5
P32004					Q96FD2
P32019					Q96FI4
P32119					Q96FJ1
P32121					Q96FK6
P32189					Q96FQ6
P32322					Q96FS4
P32391					Q96FT1
P32455					Q96G21
P32456					Q96G74
P32745					Q96G92
P32780					Q96GC6
P32969					Q96GC9
P33076					Q96GD4
P33176					Q96GM5
P33240					Q96GQ5
P33316					Q96GQ7
P33316-2					Q96H35
P33527					Q96HA4
P33778					Q96HD1
P33897					Q96HI0
P33981					Q96HQ0
P33991					Q96HW7
P33992					Q96HZ4
P33993					Q96I08
P34741					Q96IC2
P34896					Q96IU4
P34897					Q96IZ2
P34931					Q96J10
P34932					Q96J95
P34947					Q96JD3
P34991					Q96JD6
P35030					Q96JF0
P35030-2					Q96JI7
P35030-3					Q96JM7
P35030-4					Q96JN2
P35052					Q96JN4
P35080					Q96JY7
P35125					Q96K12
P35221					Q96K17
P35222					Q96K58
P35226					Q96KR1
P35232					Q96L03
P35237					Q96LA8
P35240					Q96LB4
P35241					Q96LC1
P35244					Q96LT7
P35249					Q96LU7
P35250					Q96LW9
P35251					Q96LX8
P35268					Q96M83
P35269					Q96MD7
P35453					Q96MF4
P35462					Q96MG7
P35520					Q96MP5
P35520-2					Q96MW7
P35544					Q96N11
P35555					Q96N19
P35573					Q96N20
P35579					Q96NC0
P35580					Q96ND8
P35606					Q96NI6
P35609					Q96NY9
P35611					Q96P11
P35612					Q96PE7
P35613					Q96PK5
P35637					Q96PK6
P35638					Q96PM9
P35658					Q96PN7
P35659					Q96PN8
P35749					Q96PU4
P35908					Q96PZ2
P35968					Q96Q27
P35998					Q96QD5
P36269					Q96QJ8
P36383					Q96QU8
P36404					Q96QV6
P36405					Q96RE9
P36507					Q96RP9
P36542					Q96RQ1
P36543					Q96S53
P36551					Q96SB4
P36578					Q96SB8
P36639					Q96SS3
P36776					Q96ST3
P36873					Q96T60
P36873-2					Q96T88
P36888					Q96TA2
P36897					Q96TA6
P36915					Q96TG8
P36957					Q99471
P36969					Q99547
P37108					Q99558
P37140					Q99575
P37198					Q99584
P37287					Q99612
P37802					Q99623
P37837					Q99640
P37840					Q99650
P38159					Q99661
P38159-2					Q99726
P38398					Q99729
P38432					Q99832
P38435					Q99848
P38606					Q99871
P38646					Q99877
P38663					Q99878
P38919					Q99879
P38936					Q99880
P39019					Q99909
P39023					Q99941
P39026					Q99961
P39027					Q99962
P39028					Q99963
P39030					Q99983
P39656					Q99986
P39748					Q9BPV9
P40121					Q9BPY6
P40123					Q9BQ02
P40222					Q9BQ04
P40227					Q9BQ39
P40261					Q9BQ67
P40306					Q9BQ75
P40337					Q9BQD3
P40429					Q9BQE3
P40616					Q9BQE6
P40692					Q9BQG0
P40763					Q9BQS7
P40925					Q9BRC9
P40926					Q9BRF6
P40937					Q9BRJ6
P40938					Q9BRJ7
P40939					Q9BRJ9
P40967					Q9BRK3
P41002					Q9BRL6
P41091					Q9BRP8
P41134					Q9BRR6
P41208					Q9BRS2
P41212					Q9BRT6
P41214					Q9BRU9
P41218					Q9BRX2
P41219					Q9BSC4
P41220					Q9BSE2
P41223					Q9BSE4
P41225					Q9BSF8
P41227					Q9BSH5
P41235					Q9BSJ1
P41236					Q9BSJ6
P41250					Q9BSJ8
P41252					Q9BSK1
P41567					Q9BSU1
P41594					Q9BT22
P41743					Q9BTE7
P42025					Q9BTM1
P42166					Q9BTT0
P42167					Q9BTT4
P42224					Q9BU02
P42229					Q9BU19
P42261					Q9BU76
P42262					Q9BU89
P42263					Q9BUF5
P42285					Q9BUL9
P42330					Q9BUP0
P42336					Q9BUQ8
P42338					Q9BUT3
P42345					Q9BV20
P42356					Q9BV38
P42566					Q9BV44
P42574					Q9BV47
P42655					Q9BV73
P42658					Q9BVA1
P42677					Q9BVG4
P42681					Q9BVI4
P42684					Q9BVJ6
P42694					Q9BVP2
P42695					Q9BVP6
P42696					Q9BVQ7
P42704					Q9BW30
P42765					Q9BW60
P42766					Q9BW61
P42768					Q9BW93
P42771					Q9BWC9
P42858					Q9BWD4
P43003					Q9BWF2
P43004					Q9BWF3
P43034					Q9BWL9
P43119					Q9BWV7
P43155					Q9BX68
P43243					Q9BXA6
P43246					Q9BXK4
P43250					Q9BXS6
P43268					Q9BXT2
P43304					Q9BXV9
P43307					Q9BXX2
P43330					Q9BXX3
P43331					Q9BXY0
P43354					Q9BXY5
P43355					Q9BY42
P43358					Q9BY44
P43378					Q9BY66
P43403					Q9BY77
P43405					Q9BYC9
P43487					Q9BYD3
P43628					Q9BYE0
P43897					Q9BYG0
P45379					Q9BYG3
P45880					Q9BYJ4
P45973					Q9BYT3
P45974					Q9BZE4
P45974-2					Q9BZI1
P45983					Q9BZI7
P45984					Q9BZL4
P45985					Q9BZQ1
P45985-2					Q9BZZ5
P46013					Q9C086
P46055					Q9C0A1
P46060					Q9C0J1
P46063					Q9C0K0
P46087					Q9C0K7
P46100					Q9GZL7
P46109					Q9GZR2
P46459					Q9GZR7
P46531					Q9GZS1
P46734					Q9GZS3
P46776					Q9GZV4
P46777					Q9GZW3
P46778					Q9H027
P46779					Q9H063
P46781					Q9H0A0
P46782					Q9H0B8
P46783					Q9H0C2
P46821					Q9H0D6
P46926					Q9H0E7
P46937					Q9H0N0
P46940					Q9H0S4
P46977					Q9H0U4
P47710					Q9H0U9
P47736					Q9H0Y0
P47755					Q9H116
P47756					Q9H147
P47804					Q9H158
P47813					Q9H1E3
P47893					Q9H1H1
P47895					Q9H1J1
P47897					Q9H1V8
P47914					Q9H213
P47929					Q9H223
P47974					Q9H245
P47985					Q9H2G1
P47989					Q9H2J7
P48047					Q9H2L5
P48058					Q9H2U1
P48059					Q9H2U2
P48145					Q9H2V7
P48169					Q9H2X8
P48426					Q9H2Y7
P48431					Q9H361
P48436					Q9H381
P48444					Q9H3H3
P48506					Q9H3H4
P48539					Q9H3L4
P48552					Q9H3N1
P48634					Q9H3R5
P48643					Q9H3T2
[truncated: 4,162 more rows]

## Sheet: Regions involved in PS
Protein UNIPROT ID	Segments involved in PS	PMID
Q13148	1-80, 274-414	29438978, 30826182
P24928	1593-1960	24267890
P04050	1542-1733	30127355
J3QQ18	1147-1308	27565345
Q9NQI0	1-236	25747659
O94752	1-86, 231-551	17984320
P04147	38-400, 419-502	28283059
G5EBV6	1-320, 633-693	21402787, 30173914
P53297	571-722	30982600
Q13501	3-102, 389-440	29507397
Q8SWR8	351-750,900-1084	29772202
Q9UHD9	33-103, 379-624	34029402
Q9UER7	495-740	30244836
P05205	1-206	31866201
P39936	13-97	26412307
O60563	480-550	29849146
Q06787	445-632	30765518
Q92777	421-582	29976799
P17600	421-705	29976799
O60500	1077-1241	26553976
P16554	65-203	29467404
P78953	1-452	31243991
Q9TXM1	544-862	34106046
O60885	674-1351	29930091
Q01844	1-367	26286827
P03372	79-174	30833784
O00571	1-168	30531905
Q7ZXV8	93-452	26388440
Q9A749	451-898	30197298
P91349	67-381, 566-603, 694-916, 983-1035, 1127-1175	25977552
D0PV95	1-168	26015579
P04156	23-111	30401430
P00873	68-80, 131-144	27166422
Q15648	948-1574	31563432
P05453	5-250	29301985
O43791	28-166, 186-359	30244836
P45973	1-177	28636604
P15502	27-786	24727034
P32588	8-16, 76-148, 152-158, 163-236, 243-297, 307-316, 342-409, 420-427, 434-453	29898402
P06748	34–39, 120-130, 162-186	26836305, 30498217
Q14781	1-532	30514760
P35637	1-526	29961577
P0A9A6	1-383	33581219
P0C093	1-198	30523075
P31483	1-386	29298433
P10636-8	244-441	28819146

## Sheet: Point mutantions analyzed
Mutations	Effect	PMID
TDP43-2KtoQ	ps+	33335017
TDP43-5FtoL	ps+	30826182
TDP43-S48E	ps-	29438978
TDP43-W385G	ps-	29511089
FUS-6RtoA	ps-	29677515
FUS-ncYtoA	ps-	29677515
FUS-QQ4xSS1	ps-	31270472
FUS-QQ4xSS2	ps-	31270472
FUS-S12xQ	ps+	31270472
TAUF-A152T	ps+	29472250
TAUF-K280del	ps+	29472250
TAUF-P301L	ps+	29472250
TAUF-P301S	ps+	29472250
