# Supplementary material for: Comparison of Biomolecular Condensate Localization and Protein Phase Separation Predictors
Source: Biomolecules. 2023 Mar 13;13(3):527. doi: 10.3390/biom13030527 (PMC10046894; doi:10.3390/biom13030527)
Supplement: Supplementary file 1 [file biomolecules-13-00527-s001.zip › Table S2-Saturation mutagenesis predictions at position 48 of TDP. .xls]

## Sheet: SI_TDP43_mutagenesis
Saturation mutagenesis predictions at position 48 of TDP.
Mutations that are predicted to enhance and reduce PS are highlighted in red and green, respectively Consistent predictions are in bold
predictor	variant	mean_delta	sd_delta	z_delta		predictor	variant	mean_delta	sd_delta	z_delta		predictor	variant	mean_delta	sd_delta	z_delta		predictor	variant	mean_delta	sd_delta	z_delta
CatGranule	TDP43S48A	-0.317546	0.108092	-20.3532		FuzDrop	TDP43-S48A	0.00137843	0.00738933	1.33219		LLPhyScore	TDP43-S48A	-0.0976471	0.0403434	-17.2851		PScore	TDP43-S48A	-0.0645294	0.0348829	-13.2108
CatGranule	TDP43S48C	-0.784505	0.266999	-20.3567		FuzDrop	TDP43-S48C	-0.000319608	0.00861998	-0.264787		LLPhyScore	TDP43-S48C	-0.13451	0.0546691	-17.571		PScore	TDP43-S48C	0.0833725	0.0400588	14.8631
CatGranule	TDP43S48D	0.263003	0.089473	20.3652		FuzDrop	TDP43-S48D	-0.00323137	0.00464233	-4.97092		LLPhyScore	TDP43-S48D	-0.1	0.0386155	-18.4937		PScore	TDP43-S48D	-0.0382157	0.0360227	-7.57618
CatGranule	TDP43S48E	0.0109904	0.00376043	20.2487		FuzDrop	TDP43-S48E	-0.00192941	0.00508392	-2.71026		LLPhyScore	TDP43-S48E	-0.0309804	0.0194415	-11.38		PScore	TDP43-S48E	-0.168118	0.092543	-12.9734
CatGranule	TDP43S48F	-0.0229618	0.00794146	-20.0321		FuzDrop	TDP43-S48F	-0.00410784	0.0110781	-2.6481		LLPhyScore	TDP43-S48F	0.00784314	0.0138276	4.05068		PScore	TDP43-S48F	-0.000372549	0.051379	-0.0517825
CatGranule	TDP43S48G	1.52451	0.518781	20.3595		FuzDrop	TDP43-S48G	0.00221569	0.00612023	2.58539		LLPhyScore	TDP43-S48G	0.119608	0.0435175	19.6282		PScore	TDP43-S48G	0.098098	0.0581063	12.0565
CatGranule	TDP43S48H	0.0384214	0.0131377	20.2616		FuzDrop	TDP43-S48H	-0.00249804	0.00350155	-5.09477		LLPhyScore	TDP43-S48H	-0.153725	0.0646051	-16.9928		PScore	TDP43-S48H	-0.00219608	0.0447821	-0.35021
CatGranule	TDP43S48I	-0.30469	0.103681	-20.3601		FuzDrop	TDP43-S48I	-0.00215882	0.0108902	-1.41568		LLPhyScore	TDP43-S48I	-0.19098	0.0828255	-16.4668		PScore	TDP43-S48I	-0.0396863	0.0447326	-6.33579
CatGranule	TDP43S48K	0.51225	0.174311	20.36		FuzDrop	TDP43-S48K	-0.00508039	0.00691479	-5.24691		LLPhyScore	TDP43-S48K	0.00392157	0.0210552	1.3301		PScore	TDP43-S48K	-0.156235	0.0684979	-16.2887
CatGranule	TDP43S48L	-0.408439	0.138961	-20.3636		FuzDrop	TDP43-S48L	0.0019451	0.00583687	2.37983		LLPhyScore	TDP43-S48L	-0.177647	0.081075	-15.6479		PScore	TDP43-S48L	-0.0823922	0.0553133	-10.6375
CatGranule	TDP43S48M	-0.609547	0.207421	-20.3598		FuzDrop	TDP43-S48M	0.00065098	0.00883636	0.526114		LLPhyScore	TDP43-S48M	0.0184314	0.0172593	7.62639		PScore	TDP43-S48M	0.0723137	0.0401207	12.8717
CatGranule	TDP43S48N	0.609639	0.207451	20.36		FuzDrop	TDP43-S48N	-0.00279608	0.00473524	-4.21689		LLPhyScore	TDP43-S48N	0.0141176	0.00799888	12.6043		PScore	TDP43-S48N	0.0502941	0.0350802	10.2386
CatGranule	TDP43S48P	-0.230186	0.078365	-20.3507		FuzDrop	TDP43-S48P	-0.00337647	0.0160268	-1.50453		LLPhyScore	TDP43-S48P	-0.0698039	0.0260744	-19.1183		PScore	TDP43-S48P	0.162373	0.0680965	17.0284
CatGranule	TDP43S48Q	0.0500159	0.0170233	20.3557		FuzDrop	TDP43-S48Q	-0.000227451	0.00761389	-0.213337		LLPhyScore	TDP43-S48Q	0.0690196	0.0270867	18.1971		PScore	TDP43-S48Q	-0.103	0.0715696	-10.2776
CatGranule	TDP43S48R	0.173593	0.0591172	20.3441		FuzDrop	TDP43-S48R	-0.00253725	0.00596593	-3.03718		LLPhyScore	TDP43-S48R	-0.0105882	0.0175576	-4.3067		PScore	TDP43-S48R	0.0127059	0.0459808	1.97339
CatGranule	TDP43S48T	-0.3123	0.10627	-20.3602		FuzDrop	TDP43-S48T	-0.00152157	0.00445532	-2.43892		LLPhyScore	TDP43-S48T	-0.0717647	0.0315699	-16.2339		PScore	TDP43-S48T	0.066098	0.0373496	12.6383
CatGranule	TDP43S48V	-0.175715	0.0598335	-20.3462		FuzDrop	TDP43-S48V	-0.000913725	0.0127983	-0.509857		LLPhyScore	TDP43-S48V	-0.0701961	0.0415105	-12.0765		PScore	TDP43-S48V	0.0663333	0.0417537	11.3455
CatGranule	TDP43S48W	-0.453931	0.154516	-20.3533		FuzDrop	TDP43-S48W	-0.00128627	0.0109845	-0.836257		LLPhyScore	TDP43-S48W	-0.112157	0.0464928	-17.2276		PScore	TDP43-S48W	-0.0967451	0.0726789	-9.50618
CatGranule	TDP43S48Y	0.00709021	0.00262511	18.7126		FuzDrop	TDP43-S48Y	-0.00186863	0.00873449	-1.52781		LLPhyScore	TDP43-S48Y	-0.0160784	0.0145363	-7.89907		PScore	TDP43-S48Y	-0.0633922	0.0694164	-6.52167
